# Supplementary material for: 4-Aza­niumyl-2,2,6,6-tetra­methyl­piperidin-1-ium dinitrate
Source: Acta Crystallogr Sect E Struct Rep Online. 2014 May 10;70(Pt 6):o642. doi: 10.1107/S1600536814009787 (PMC4051017; doi:10.1107/S1600536814009787)
Supplement: Supplementary file 1 [file e-70-0o642-sup1.cif]

##############################################################################
#                                                                            #
# This CIF contains the data in a paper accepted for publication in          #
# Acta Crystallographica Section E. It conforms to the requirements of       #
# Notes for Authors for Acta Crystallographica Section E, and has been       #
# peer reviewed under the auspices of the IUCr Commission on Journals.       #
#                                                                            #
# Full details of the Crystallographic Information File format               #
# are given in the paper "The Crystallographic Information File (CIF):       #
# a New Standard Archive File for Crystallography" by S. R. Hall, F. H.      #
# Allen and I. D. Brown [Acta Cryst. (1991), A47, 655-685].                  #
#                                                                            #
# The current version of the core CIF dictionary is obtainable from          #
# ftp://ftp.iucr.org/pub/cif_core.dic.                                       #
#                                                                            #
# Software is freely available for graphical display of the structure(s)     #
# in this CIF. For information consult the CIF software page                 #
# http://www.iucr.org/resources/cif/software.                                #
#                                                                            #
# This file may be used for bona fide research purposes within the           #
# scientific community so long as proper attribution is given to the journal # 
# article from which it was obtained.                                        #
#                                                                            #
##############################################################################
data_I
_audit_creation_method     SHELXL-97
_database_code_depnum_ccdc_archive     'CCDC 1000438'
_chemical_name_systematic
;
4-Azaniumyl-2,2,6,6-tetramethylpiperidin-1-ium dinitrate
;
_chemical_name_common     ?
_chemical_formula_moiety     'C9 H22 N2 2+, 2(N O3 -)'
_chemical_formula_sum     'C9 H22 N4 O6'
_chemical_formula_iupac     'C9 H22 N2 2+, 2N O3 -'
_chemical_formula_weight     282.31
_chemical_melting_point     ?
_symmetry_cell_setting     monoclinic
_symmetry_space_group_name_H-M     'P 21/n '
_symmetry_space_group_name_Hall     '-P 2yn'
loop_
    _symmetry_equiv_pos_as_xyz
    'x, y, z'
    '-x+1/2, y+1/2, -z+1/2'
    '-x, -y, -z'
    'x-1/2, -y-1/2, z-1/2'
_cell_length_a     10.367(2)
_cell_length_b     11.0540(10)
_cell_length_c     13.167(2)
_cell_angle_alpha     90.00
_cell_angle_beta     112.45(2)
_cell_angle_gamma     90.00
_cell_volume     1394.5(4)
_cell_formula_units_Z     4
_cell_measurement_reflns_used     25
_cell_measurement_theta_min     10
_cell_measurement_theta_max     15
_cell_measurement_temperature     298(2)
_exptl_crystal_description     prism
_exptl_crystal_colour     'dark brown'
_exptl_crystal_size_max     0.45
_exptl_crystal_size_mid     0.30
_exptl_crystal_size_min     0.25
_exptl_crystal_density_diffrn     1.345
_exptl_crystal_density_meas     ?
_exptl_crystal_density_method     'not measured'
_exptl_crystal_F_000     608
_exptl_absorpt_coefficient_mu     0.112
_exptl_absorpt_correction_type     psi-scan
_exptl_absorpt_process_details     '(North <i>et al.</i>, 1968)'
_exptl_absorpt_correction_T_min     0.860
_exptl_absorpt_correction_T_max     0.978
_diffrn_ambient_temperature     298(2)
_diffrn_radiation_type     MoK\a
_diffrn_radiation_wavelength     0.71073
_diffrn_radiation_source     'fine-focus sealed tube'
_diffrn_radiation_monochromator     graphite
_diffrn_measurement_device_type     'Enraf--Nonius CAD-4'
_diffrn_measurement_method     \w/2\q
_diffrn_detector_area_resol_mean     ?
_diffrn_reflns_number     2849
_diffrn_reflns_av_R_equivalents     0.0168
_diffrn_reflns_av_sigmaI/netI     0.0319
_diffrn_reflns_theta_min     2.49
_diffrn_reflns_theta_max     25.98
_diffrn_reflns_theta_full     25.98
_diffrn_measured_fraction_theta_max     1.000
_diffrn_measured_fraction_theta_full     1.000
_diffrn_reflns_limit_h_min     -11
_diffrn_reflns_limit_h_max     12
_diffrn_reflns_limit_k_min     -13
_diffrn_reflns_limit_k_max     0
_diffrn_reflns_limit_l_min     -16
_diffrn_reflns_limit_l_max     0
_diffrn_standards_number     2
_diffrn_standards_interval_time     120
_diffrn_standards_decay_%     1.0
loop_
    _diffrn_standard_refln_index_h
    _diffrn_standard_refln_index_k
    _diffrn_standard_refln_index_l
    0 -5 -3
    3 -1 2
_refine_special_details
;
Refinement of <i>F</i>^2^ against ALL reflections. The weighted <i>R</i>-factor
<i>wR</i> and goodness of fit <i>S</i> are based on <i>F</i>^2^, conventional
<i>R</i>-factors <i>R</i> are based on <i>F</i>, with <i>F</i> set to zero for
negative <i>F</i>^2^. The threshold expression of <i>F</i>^2^ >
\s(<i>F</i>^2^) is used only for calculating <i>R</i>-factors(gt) <i>etc</i>.
and is not relevant to the choice of reflections for refinement.
<i>R</i>-factors based on <i>F</i>^2^ are statistically about twice as large
as those based on <i>F</i>, and <i>R</i>- factors based on ALL data will be
even larger.
;
_reflns_number_total     2731
_reflns_number_gt     1908
_reflns_threshold_expression     I>2sigma(I)
_refine_ls_structure_factor_coef     Fsqd
_refine_ls_matrix_type     full
_refine_ls_R_factor_all     0.0694
_refine_ls_R_factor_gt     0.0439
_refine_ls_wR_factor_gt     0.1063
_refine_ls_wR_factor_ref     0.1211
_refine_ls_goodness_of_fit_ref     1.049
_refine_ls_restrained_S_all     1.049
_refine_ls_number_reflns     2731
_refine_ls_number_parameters     261
_refine_ls_number_restraints     0
_refine_ls_hydrogen_treatment     refall
_refine_ls_weighting_scheme     calc
_refine_ls_weighting_details
         'calc w=1/[\s^2^(Fo^2^)+(0.0508P)^2^+0.3472P] where P=(Fo^2^+2Fc^2^)/3'
_atom_sites_solution_hydrogens     geom
_atom_sites_solution_primary     direct
_atom_sites_solution_secondary     difmap
_refine_ls_shift/su_max     0.001
_refine_ls_shift/su_mean     0.000
_refine_diff_density_max     0.241
_refine_diff_density_min     -0.146
_refine_ls_extinction_method     'SHELXL97 (Sheldrick, 2008)'
_refine_ls_extinction_coef     0.022(3)
_refine_ls_extinction_expression
                                  'Fc^*^=kFc[1+0.001xFc^2^\l^3^/sin(2\q)]^-1/4^'
loop_
    _atom_type_symbol
    _atom_type_description
    _atom_type_scat_dispersion_real
    _atom_type_scat_dispersion_imag
    _atom_type_scat_source
    'C' 'C' 0.0033 0.0016
                         'International Tables Vol C Tables 4.2.6.8 and 6.1.1.4'
    'H' 'H' 0.0000 0.0000
                         'International Tables Vol C Tables 4.2.6.8 and 6.1.1.4'
    'N' 'N' 0.0061 0.0033
                         'International Tables Vol C Tables 4.2.6.8 and 6.1.1.4'
    'O' 'O' 0.0106 0.0060
                         'International Tables Vol C Tables 4.2.6.8 and 6.1.1.4'
_computing_data_collection
                'CAD-4 EXPRESS (Duisenberg, 1992; Mac\'i\<cek & Yordanov, 1992)'
_computing_cell_refinement
                'CAD-4 EXPRESS (Duisenberg, 1992; Mac\'i\<cek & Yordanov, 1992)'
_computing_data_reduction     'MolEN (Fair, 1990)'
_computing_structure_solution     'SHELXS97 (Sheldrick, 2008)'
_computing_structure_refinement     'SHELXL97 (Sheldrick, 2008)'
_computing_molecular_graphics     'DIAMOND (Brandenburg, 2001)'
_computing_publication_material
                            'WinGX (Farrugia, 2012) and publCIF (Westrip, 2010)'
loop_
    _atom_site_type_symbol
    _atom_site_label
    _atom_site_fract_x
    _atom_site_fract_y
    _atom_site_fract_z
    _atom_site_U_iso_or_equiv
    _atom_site_adp_type
    _atom_site_calc_flag
    _atom_site_refinement_flags
    _atom_site_occupancy
    _atom_site_symmetry_multiplicity
    _atom_site_disorder_assembly
    _atom_site_disorder_group
    N N1 0.65815(16) 0.64785(14) 0.03529(14) 0.0327(4) Uani d . 1 1 . .
    H H1A 0.607(2) 0.614(2) -0.0322(19) 0.051(6) Uiso d . 1 1 . .
    H H1B 0.636(2) 0.6145(19) 0.0858(17) 0.041(6) Uiso d . 1 1 . .
    N N2 0.8793(2) 0.8680(2) -0.10476(17) 0.0459(5) Uani d . 1 1 . .
    H H2A 0.972(3) 0.854(2) -0.085(2) 0.072(8) Uiso d . 1 1 . .
    H H2B 0.857(3) 0.950(3) -0.109(2) 0.076(9) Uiso d . 1 1 . .
    H H2C 0.838(3) 0.834(2) -0.170(2) 0.059(7) Uiso d . 1 1 . .
    C C1 0.80955(19) 0.61008(17) 0.06283(15) 0.0356(5) Uani d . 1 1 . .
    C C2 0.8620(2) 0.67784(19) -0.01499(17) 0.0392(5) Uani d . 1 1 . .
    H H2D 0.959(2) 0.666(2) 0.0075(17) 0.050(6) Uiso d . 1 1 . .
    H H2E 0.820(2) 0.6457(19) -0.0867(18) 0.047(6) Uiso d . 1 1 . .
    C C3 0.8315(2) 0.81240(18) -0.02154(16) 0.0360(5) Uani d . 1 1 . .
    H H3 0.881(2) 0.8515(17) 0.0414(16) 0.034(5) Uiso d . 1 1 . .
    C C4 0.6767(2) 0.8365(2) -0.05477(18) 0.0396(5) Uani d . 1 1 . .
    H H4A 0.627(2) 0.8029(18) -0.1287(18) 0.044(6) Uiso d . 1 1 . .
    H H4B 0.660(2) 0.921(2) -0.0601(17) 0.046(6) Uiso d . 1 1 . .
    C C5 0.6175(2) 0.78055(17) 0.02436(16) 0.0366(5) Uani d . 1 1 . .
    C C6 0.8059(3) 0.4739(2) 0.0425(3) 0.0533(6) Uani d . 1 1 . .
    H H6A 0.759(3) 0.455(2) -0.032(2) 0.067(8) Uiso d . 1 1 . .
    H H6B 0.772(3) 0.431(2) 0.091(2) 0.068(8) Uiso d . 1 1 . .
    H H6C 0.899(3) 0.449(3) 0.060(2) 0.082(9) Uiso d . 1 1 . .
    C C7 0.8987(3) 0.6347(3) 0.18384(18) 0.0512(6) Uani d . 1 1 . .
    H H7A 0.848(3) 0.609(3) 0.229(2) 0.088(9) Uiso d . 1 1 . .
    H H7B 0.922(3) 0.721(3) 0.201(2) 0.075(8) Uiso d . 1 1 . .
    H H7C 0.983(3) 0.587(2) 0.201(2) 0.072(8) Uiso d . 1 1 . .
    C C8 0.6690(3) 0.8427(2) 0.1367(2) 0.0530(6) Uani d . 1 1 . .
    H H8A 0.625(3) 0.921(3) 0.127(2) 0.075(8) Uiso d . 1 1 . .
    H H8B 0.774(3) 0.854(2) 0.1702(19) 0.062(7) Uiso d . 1 1 . .
    H H8C 0.640(2) 0.798(2) 0.186(2) 0.059(7) Uiso d . 1 1 . .
    C C9 0.4579(2) 0.7821(2) -0.0251(2) 0.0513(6) Uani d . 1 1 . .
    H H9A 0.430(3) 0.867(3) -0.038(2) 0.072(8) Uiso d . 1 1 . .
    H H9B 0.425(2) 0.742(2) 0.0249(19) 0.052(6) Uiso d . 1 1 . .
    H H9C 0.423(3) 0.732(2) -0.099(2) 0.068(7) Uiso d . 1 1 . .
    N N3 0.97658(17) 1.01245(16) 0.27175(13) 0.0414(4) Uani d . 1 1 . .
    O O1 0.96306(16) 0.99288(15) 0.36111(11) 0.0581(5) Uani d . 1 1 . .
    O O2 0.9133(2) 1.09726(19) 0.21402(16) 0.0806(6) Uani d . 1 1 . .
    O O3 1.0499(2) 0.94507(17) 0.24364(15) 0.0735(6) Uani d . 1 1 . .
    N N4 1.24475(18) 0.83006(17) 0.15347(14) 0.0452(4) Uani d . 1 1 . .
    O O4 1.16626(17) 0.87793(16) 0.06514(12) 0.0578(5) Uani d . 1 1 . .
    O O5 1.2237(2) 0.72440(15) 0.17517(14) 0.0692(5) Uani d . 1 1 . .
    O O6 1.34062(19) 0.88941(19) 0.21907(14) 0.0779(6) Uani d . 1 1 . .
loop_
    _atom_site_aniso_label
    _atom_site_aniso_U_11
    _atom_site_aniso_U_22
    _atom_site_aniso_U_33
    _atom_site_aniso_U_12
    _atom_site_aniso_U_13
    _atom_site_aniso_U_23
    N1 0.0349(9) 0.0339(9) 0.0300(8) -0.0027(7) 0.0131(7) 0.0000(7)
    N2 0.0492(12) 0.0511(13) 0.0432(11) -0.0107(10) 0.0242(9) 0.0002(9)
    C1 0.0318(10) 0.0372(11) 0.0366(10) 0.0014(8) 0.0115(8) 0.0010(8)
    C2 0.0348(11) 0.0467(12) 0.0383(11) 0.0011(9) 0.0165(9) -0.0018(9)
    C3 0.0367(10) 0.0423(11) 0.0298(10) -0.0076(9) 0.0136(8) -0.0026(9)
    C4 0.0411(11) 0.0366(12) 0.0404(11) 0.0002(9) 0.0149(9) 0.0060(9)
    C5 0.0392(11) 0.0316(10) 0.0409(11) 0.0008(8) 0.0176(9) 0.0004(8)
    C6 0.0536(15) 0.0400(13) 0.0697(17) 0.0061(11) 0.0273(14) 0.0030(12)
    C7 0.0458(13) 0.0594(16) 0.0384(12) 0.0019(12) 0.0049(10) 0.0069(11)
    C8 0.0714(17) 0.0443(14) 0.0518(14) -0.0047(12) 0.0332(13) -0.0113(11)
    C9 0.0405(12) 0.0452(14) 0.0740(17) 0.0067(11) 0.0284(12) 0.0114(13)
    N3 0.0442(10) 0.0464(10) 0.0364(9) -0.0044(8) 0.0184(8) -0.0020(8)
    O1 0.0696(11) 0.0758(12) 0.0380(8) 0.0214(9) 0.0308(8) 0.0116(8)
    O2 0.0791(13) 0.0862(14) 0.0787(13) 0.0209(11) 0.0326(10) 0.0404(11)
    O3 0.0933(13) 0.0714(12) 0.0814(13) 0.0112(10) 0.0620(11) -0.0097(10)
    N4 0.0438(10) 0.0528(12) 0.0404(10) 0.0018(9) 0.0178(8) 0.0005(9)
    O4 0.0591(10) 0.0670(11) 0.0409(8) 0.0074(8) 0.0121(7) 0.0089(8)
    O5 0.0950(14) 0.0465(10) 0.0616(11) -0.0037(9) 0.0247(10) 0.0053(8)
    O6 0.0676(12) 0.0939(15) 0.0564(10) -0.0306(11) 0.0061(9) -0.0065(10)
_geom_special_details
;
All e.s.d.'s (except the e.s.d. in the dihedral angle between two l.s. planes)
are estimated using the full covariance matrix. The cell e.s.d.'s are taken
into account individually in the estimation of e.s.d.'s in distances, angles
and torsion angles; correlations between e.s.d.'s in cell parameters are only
used when they are defined by crystal symmetry. An approximate (isotropic)
treatment of cell e.s.d.'s is used for estimating e.s.d.'s involving l.s.
planes.
;
loop_
    _geom_bond_atom_site_label_1
    _geom_bond_atom_site_label_2
    _geom_bond_site_symmetry_2
    _geom_bond_distance
    _geom_bond_publ_flag
    N1 C5 . 1.518(2) ?
    N1 C1 . 1.528(2) ?
    N1 H1A . 0.93(2) ?
    N1 H1B . 0.87(2) ?
    N2 C3 . 1.496(2) ?
    N2 H2A . 0.90(3) ?
    N2 H2B . 0.93(3) ?
    N2 H2C . 0.88(3) ?
    C1 C2 . 1.527(3) ?
    C1 C6 . 1.527(3) ?
    C1 C7 . 1.530(3) ?
    C2 C3 . 1.516(3) ?
    C2 H2D . 0.94(2) ?
    C2 H2E . 0.95(2) ?
    C3 C4 . 1.517(3) ?
    C3 H3 . 0.90(2) ?
    C4 C5 . 1.527(3) ?
    C4 H4A . 0.98(2) ?
    C4 H4B . 0.95(2) ?
    C5 C9 . 1.530(3) ?
    C5 C8 . 1.530(3) ?
    C6 H6A . 0.94(3) ?
    C6 H6B . 0.97(3) ?
    C6 H6C . 0.95(3) ?
    C7 H7A . 0.97(3) ?
    C7 H7B . 0.99(3) ?
    C7 H7C . 0.97(3) ?
    C8 H8A . 0.97(3) ?
    C8 H8B . 1.01(2) ?
    C8 H8C . 0.95(3) ?
    C9 H9A . 0.98(3) ?
    C9 H9B . 0.95(2) ?
    C9 H9C . 1.05(3) ?
    N3 O3 . 1.219(2) ?
    N3 O2 . 1.227(2) ?
    N3 O1 . 1.256(2) ?
    N4 O6 . 1.228(2) ?
    N4 O5 . 1.241(2) ?
    N4 O4 . 1.254(2) ?
loop_
    _geom_angle_atom_site_label_1
    _geom_angle_atom_site_label_2
    _geom_angle_atom_site_label_3
    _geom_angle_site_symmetry_1
    _geom_angle_site_symmetry_3
    _geom_angle
    _geom_angle_publ_flag
    C5 N1 C1 . . 120.63(14) ?
    C5 N1 H1A . . 105.5(14) ?
    C1 N1 H1A . . 106.3(14) ?
    C5 N1 H1B . . 109.7(14) ?
    C1 N1 H1B . . 104.7(14) ?
    H1A N1 H1B . . 109.7(19) ?
    C3 N2 H2A . . 109.4(16) ?
    C3 N2 H2B . . 107.5(17) ?
    H2A N2 H2B . . 113(2) ?
    C3 N2 H2C . . 111.5(16) ?
    H2A N2 H2C . . 106(2) ?
    H2B N2 H2C . . 109(2) ?
    C2 C1 C6 . . 110.92(18) ?
    C2 C1 N1 . . 107.66(15) ?
    C6 C1 N1 . . 105.86(17) ?
    C2 C1 C7 . . 112.54(18) ?
    C6 C1 C7 . . 108.8(2) ?
    N1 C1 C7 . . 110.82(17) ?
    C3 C2 C1 . . 113.53(16) ?
    C3 C2 H2D . . 109.4(14) ?
    C1 C2 H2D . . 109.2(13) ?
    C3 C2 H2E . . 107.8(13) ?
    C1 C2 H2E . . 109.8(13) ?
    H2D C2 H2E . . 107.0(18) ?
    N2 C3 C2 . . 108.91(17) ?
    N2 C3 C4 . . 109.06(17) ?
    C2 C3 C4 . . 111.33(17) ?
    N2 C3 H3 . . 104.1(12) ?
    C2 C3 H3 . . 112.6(12) ?
    C4 C3 H3 . . 110.5(12) ?
    C3 C4 C5 . . 112.84(16) ?
    C3 C4 H4A . . 108.2(12) ?
    C5 C4 H4A . . 109.2(12) ?
    C3 C4 H4B . . 110.0(13) ?
    C5 C4 H4B . . 109.7(13) ?
    H4A C4 H4B . . 106.7(17) ?
    N1 C5 C4 . . 106.67(15) ?
    N1 C5 C9 . . 105.52(16) ?
    C4 C5 C9 . . 110.84(17) ?
    N1 C5 C8 . . 111.14(17) ?
    C4 C5 C8 . . 113.24(18) ?
    C9 C5 C8 . . 109.1(2) ?
    C1 C6 H6A . . 111.5(16) ?
    C1 C6 H6B . . 111.3(15) ?
    H6A C6 H6B . . 114(2) ?
    C1 C6 H6C . . 107.1(17) ?
    H6A C6 H6C . . 105(2) ?
    H6B C6 H6C . . 107(2) ?
    C1 C7 H7A . . 109.7(17) ?
    C1 C7 H7B . . 113.9(15) ?
    H7A C7 H7B . . 106(2) ?
    C1 C7 H7C . . 106.3(15) ?
    H7A C7 H7C . . 110(2) ?
    H7B C7 H7C . . 111(2) ?
    C5 C8 H8A . . 107.8(15) ?
    C5 C8 H8B . . 113.4(13) ?
    H8A C8 H8B . . 109(2) ?
    C5 C8 H8C . . 110.5(14) ?
    H8A C8 H8C . . 107(2) ?
    H8B C8 H8C . . 109(2) ?
    C5 C9 H9A . . 106.6(15) ?
    C5 C9 H9B . . 108.1(14) ?
    H9A C9 H9B . . 114(2) ?
    C5 C9 H9C . . 108.5(14) ?
    H9A C9 H9C . . 112(2) ?
    H9B C9 H9C . . 107.9(19) ?
    O3 N3 O2 . . 121.79(19) ?
    O3 N3 O1 . . 119.03(18) ?
    O2 N3 O1 . . 119.16(18) ?
    O6 N4 O5 . . 120.45(19) ?
    O6 N4 O4 . . 119.4(2) ?
    O5 N4 O4 . . 120.12(19) ?
loop_
    _geom_hbond_atom_site_label_D
    _geom_hbond_atom_site_label_H
    _geom_hbond_atom_site_label_A
    _geom_hbond_site_symmetry_A
    _geom_hbond_distance_DH
    _geom_hbond_distance_HA
    _geom_hbond_distance_DA
    _geom_hbond_angle_DHA
    N1 H1A O1 4_575 0.93(2) 1.99(2) 2.868(2) 156.9(19)
    N1 H1B O1 2_645 0.87(2) 1.97(2) 2.772(2) 152.9(19)
    N2 H2A O4 . 0.90(3) 2.24(3) 2.964(3) 137(2)
    N2 H2A O2 3_775 0.90(3) 2.48(3) 3.034(3) 120(2)
    N2 H2B O4 3_775 0.93(3) 2.03(3) 2.928(3) 161(2)
    N2 H2B O3 3_775 0.93(3) 2.59(3) 3.030(3) 109(2)
    N2 H2C O5 4_575 0.88(3) 2.03(3) 2.910(3) 172(2)
_iucr_refine_instructions_details
;
TITL  psi6 in P 1 21/n 1
CELL   0.71073  10.3670  11.0540  13.1670  90.000 112.450  90.000
ZERR     4       0.0020   0.0010   0.0020   0.000   0.020   0.000
LATT    1
SYMM   1/2-X,1/2+Y,1/2-Z
SFAC  C    H    N    O
UNIT  36   88   16  24
ACTA
L.S. 3
BOND$H
FMAP 2
PLAN 80
HTAB
EQIV  $1 x-1/2, -y+3/2, z-1/2
EQIV  $2 -x+3/2, y-1/2, -z+1/2
EQIV  $3 -x+2, -y+2, -z
HTAB N1 O1_$1
HTAB N1 O1_$2
HTAB N2 O4
HTAB N2 O2_$3
HTAB N2 O4_$3
HTAB N2 O3_$3
HTAB N2 O5_$1
WGHT    0.050800    0.347200
EXTI    0.022054
FVAR       0.86815
N1    3    0.658148    0.647854    0.035291    11.00000    0.03494    0.03388 =
         0.02995    0.00004    0.01313   -0.00267
H1A   2    0.606618    0.613587   -0.032216    11.00000    0.05099
H1B   2    0.635729    0.614546    0.085750    11.00000    0.04086
N2    3    0.879295    0.867957   -0.104760    11.00000    0.04924    0.05108 =
         0.04323    0.00020    0.02422   -0.01070
H2A   2    0.971514    0.854266   -0.085054    11.00000    0.07163
H2B   2    0.856584    0.949650   -0.109452    11.00000    0.07594
H2C   2    0.837858    0.834259   -0.170094    11.00000    0.05921
C1    1    0.809552    0.610080    0.062832    11.00000    0.03176    0.03716 =
         0.03656    0.00100    0.01149    0.00145
C2    1    0.861986    0.677835   -0.014986    11.00000    0.03484    0.04673 =
         0.03832   -0.00182    0.01646    0.00108
H2D   2    0.958886    0.665704    0.007546    11.00000    0.04952
H2E   2    0.819834    0.645660   -0.086696    11.00000    0.04733
C3    1    0.831458    0.812395   -0.021542    11.00000    0.03669    0.04234 =
         0.02978   -0.00260    0.01355   -0.00756
H3    2    0.881132    0.851453    0.041405    11.00000    0.03407
C4    1    0.676661    0.836536   -0.054774    11.00000    0.04112    0.03656 =
         0.04041    0.00603    0.01490    0.00020
H4A   2    0.627264    0.802857   -0.128728    11.00000    0.04429
H4B   2    0.659600    0.920860   -0.060084    11.00000    0.04601
C5    1    0.617488    0.780547    0.024360    11.00000    0.03922    0.03162 =
         0.04093    0.00042    0.01762    0.00077
C6    1    0.805885    0.473897    0.042468    11.00000    0.05356    0.04003 =
         0.06971    0.00302    0.02734    0.00612
H6A   2    0.759124    0.455491   -0.032276    11.00000    0.06688
H6B   2    0.771736    0.430617    0.091001    11.00000    0.06840
H6C   2    0.899045    0.448508    0.060155    11.00000    0.08187
C7    1    0.898670    0.634718    0.183842    11.00000    0.04584    0.05939 =
         0.03840    0.00686    0.00487    0.00194
H7A   2    0.848490    0.609306    0.229304    11.00000    0.08756
H7B   2    0.921521    0.721033    0.200816    11.00000    0.07520
H7C   2    0.982749    0.587127    0.201161    11.00000    0.07236
C8    1    0.668966    0.842695    0.136665    11.00000    0.07141    0.04429 =
         0.05181   -0.01131    0.03316   -0.00466
H8A   2    0.624650    0.921014    0.127358    11.00000    0.07495
H8B   2    0.773901    0.854250    0.170182    11.00000    0.06184
H8C   2    0.640481    0.798391    0.186470    11.00000    0.05928
C9    1    0.457868    0.782136   -0.025119    11.00000    0.04055    0.04525 =
         0.07402    0.01144    0.02838    0.00668
H9A   2    0.429935    0.867119   -0.038269    11.00000    0.07218
H9B   2    0.425343    0.742425    0.024936    11.00000    0.05158
H9C   2    0.423395    0.731915   -0.098714    11.00000    0.06772
N3    3    0.976581    1.012447    0.271753    11.00000    0.04419    0.04640 =
         0.03642   -0.00203    0.01843   -0.00442
O1    4    0.963062    0.992880    0.361113    11.00000    0.06957    0.07581 =
         0.03803    0.01159    0.03079    0.02141
O2    4    0.913273    1.097264    0.214019    11.00000    0.07911    0.08622 =
         0.07875    0.04039    0.03257    0.02092
O3    4    1.049941    0.945074    0.243638    11.00000    0.09329    0.07136 =
         0.08142   -0.00969    0.06201    0.01118
N4    3    1.244749    0.830062    0.153473    11.00000    0.04380    0.05283 =
         0.04037    0.00053    0.01778    0.00180
O4    4    1.166263    0.877931    0.065141    11.00000    0.05910    0.06703 =
         0.04086    0.00891    0.01207    0.00741
O5    4    1.223724    0.724396    0.175169    11.00000    0.09498    0.04647 =
         0.06159    0.00535    0.02466   -0.00367
O6    4    1.340622    0.889413    0.219072    11.00000    0.06764    0.09391 =
         0.05636   -0.00654    0.00611   -0.03064
HKLF 3
REM   psi6 in P 1 21/n 1
REM R1 =  0.0439 for   1908 Fo > 4sig(Fo)  and  0.0694 for all   2731 data
REM    261 parameters refined using      0 restraints
END
WGHT      0.0508      0.3483
REM Highest difference peak  0.241,  deepest hole -0.146,  1-sigma level  0.037
Q1    1   0.9886  1.1196  0.2719  11.00000  0.05    0.24
Q2    1   1.0373  0.8895  0.2786  11.00000  0.05    0.19
Q3    1   1.0993  0.9916  0.2869  11.00000  0.05    0.18
Q4    1   1.0398  1.0511  0.3895  11.00000  0.05    0.16
Q5    1   0.9661  0.9152  0.3389  11.00000  0.05    0.16
Q6    1   0.8447  0.6294  0.1231  11.00000  0.05    0.16
Q7    1   0.8322  0.6540  0.0291  11.00000  0.05    0.15
Q8    1   1.3170  0.7338  0.1848  11.00000  0.05    0.14
Q9    1   0.6473  0.8195 -0.0034  11.00000  0.05    0.14
Q10   1   0.8544  1.0965  0.2561  11.00000  0.05    0.14
Q11   1   0.8787  1.0254  0.3623  11.00000  0.05    0.13
Q12   1   0.6363  0.7230  0.0345  11.00000  0.05    0.13
Q13   1   1.1403  0.8156  0.0153  11.00000  0.05    0.13
Q14   1   0.9160  1.0434  0.1883  11.00000  0.05    0.13
Q15   1   0.8428  0.8407 -0.0640  11.00000  0.05    0.13
Q16   1   1.3993  0.8388  0.2939  11.00000  0.05    0.13
Q17   1   1.3724  0.8061  0.2083  11.00000  0.05    0.12
Q18   1   0.6327  0.8102  0.0769  11.00000  0.05    0.12
Q19   1   0.8587  0.8594  0.0919  11.00000  0.05    0.12
Q20   1   1.2210  0.6652  0.1868  11.00000  0.05    0.12
Q21   1   0.7543  0.8103 -0.0448  11.00000  0.05    0.12
Q22   1   0.7423  0.6347  0.0468  11.00000  0.05    0.12
Q23   1   0.8864  1.2577  0.1873  11.00000  0.05    0.11
Q24   1   0.8157  0.5469  0.0667  11.00000  0.05    0.11
Q25   1   1.2237  0.7231  0.1027  11.00000  0.05    0.11
Q26   1   1.0396  0.4180  0.1465  11.00000  0.05    0.11
Q27   1   0.8430  0.7504 -0.0293  11.00000  0.05    0.11
Q28   1   0.5617  0.5922  0.1076  11.00000  0.05    0.11
Q29   1   0.8414  0.6228  0.3294  11.00000  0.05    0.10
Q30   1   0.5615  0.8668  0.1404  11.00000  0.05    0.10
Q31   1   0.9271  0.9017  0.0723  11.00000  0.05    0.10
Q32   1   0.6196  0.9559 -0.0465  11.00000  0.05    0.10
Q33   1   0.4608  0.7969  0.1374  11.00000  0.05    0.10
Q34   1   1.0665  0.8025  0.0178  11.00000  0.05    0.10
Q35   1   1.0758  0.9296  0.0961  11.00000  0.05    0.10
Q36   1   0.5445  0.7869 -0.0103  11.00000  0.05    0.10
Q37   1   1.0971  0.8448  0.1101  11.00000  0.05    0.09
Q38   1   0.4002  0.8248  0.0206  11.00000  0.05    0.09
Q39   1   0.5246  0.9222  0.0615  11.00000  0.05    0.09
Q40   1   0.9210  1.1600  0.2016  11.00000  0.05    0.09
Q41   1   1.1786  0.7798  0.1909  11.00000  0.05    0.09
Q42   1   0.6284  0.8785 -0.1136  11.00000  0.05    0.09
Q43   1   1.1335  0.9383  0.0477  11.00000  0.05    0.09
Q44   1   0.8436  0.6889  0.2135  11.00000  0.05    0.09
Q45   1   1.1598  0.6807  0.1270  11.00000  0.05    0.09
Q46   1   0.8635  1.1370  0.2008  11.00000  0.05    0.09
Q47   1   0.8862  0.7992  0.1556  11.00000  0.05    0.09
Q48   1   0.6809  0.4561 -0.0792  11.00000  0.05    0.09
Q49   1   0.8023  0.9324 -0.2882  11.00000  0.05    0.09
Q50   1   0.7370  0.9335  0.1743  11.00000  0.05    0.09
Q51   1   1.0941  0.9166  0.2358  11.00000  0.05    0.09
Q52   1   0.7895  1.0171  0.1187  11.00000  0.05    0.09
Q53   1   0.8642  0.5151 -0.1527  11.00000  0.05    0.09
Q54   1   1.3191  1.0197  0.2502  11.00000  0.05    0.09
Q55   1   1.2180  0.7240  0.0191  11.00000  0.05    0.08
Q56   1   1.2475  0.9670  0.2796  11.00000  0.05    0.08
Q57   1   0.7330  0.8769  0.1077  11.00000  0.05    0.08
Q58   1   0.7075  0.4221 -0.0043  11.00000  0.05    0.08
Q59   1   0.4721  0.9748  0.0214  11.00000  0.05    0.08
Q60   1   0.7316  0.7007 -0.1441  11.00000  0.05    0.08
Q61   1   0.8586  0.9374  0.1858  11.00000  0.05    0.08
Q62   1   1.4419  0.8750  0.1834  11.00000  0.05    0.08
Q63   1   0.6812  0.9564  0.1086  11.00000  0.05    0.08
Q64   1   1.2507  0.9328  0.1868  11.00000  0.05    0.08
Q65   1   0.7052  0.7827  0.1894  11.00000  0.05    0.08
Q66   1   0.6163  0.7119 -0.1412  11.00000  0.05    0.08
Q67   1   1.0126  0.9551  0.4273  11.00000  0.05    0.08
Q68   1   0.5201  0.9210 -0.1386  11.00000  0.05    0.08
Q69   1   1.2836  0.8402  0.2394  11.00000  0.05    0.08
Q70   1   0.7412  0.4702  0.1775  11.00000  0.05    0.08
Q71   1   0.8627  1.1955  0.2468  11.00000  0.05    0.08
Q72   1   0.6827  1.0398 -0.0024  11.00000  0.05    0.08
Q73   1   0.9343  0.5764  0.2335  11.00000  0.05    0.08
Q74   1   0.9019  0.4263  0.1132  11.00000  0.05    0.08
Q75   1   0.8545  0.5025  0.2058  11.00000  0.05    0.08
Q76   1   1.0706  0.9107  0.1578  11.00000  0.05    0.07
Q77   1   0.7430  0.6672 -0.1991  11.00000  0.05    0.07
Q78   1   0.8354  1.1463  0.1188  11.00000  0.05    0.07
Q79   1   0.8759  0.5816 -0.0763  11.00000  0.05    0.07
Q80   1   0.9224  1.0729  0.1103  11.00000  0.05    0.07
;
data_global
_journal_date_recd_electronic     2014-04-11
_journal_date_accepted     2014-04-30
_journal_name_full     'Acta Crystallographica, Section E'
_journal_year     2014
_journal_volume     70
_journal_issue      6
_journal_page_first     o642
_journal_page_last     o642
_journal_paper_category     QO
_journal_paper_doi     10.1107/S1600536814009787
_journal_coeditor_code     NC2324
_publ_contact_author_name     "Hammouda Chebbi"
_publ_contact_author_address
;
Institut Pr\`eparatoire aux Etudes d'Ing\`enieurs de Monastir,
Avenue Ibn-El-Jazzar, 5019 Monastir, Tunisia.
;
_publ_contact_author_email     chebhamouda@yahoo.fr
_publ_contact_author_fax     ?
_publ_contact_author_phone     '0021698676044'
_publ_section_title
;
4-Azaniumyl-2,2,6,6-tetramethylpiperidin-1-ium dinitrate
;
loop_
    _publ_author_name
    _publ_author_address
    'Chebbi, Hammouda'
;
Institut Pr\'eparatoire aux Etudes d'Ing\'enieurs de Monastir,
Avenue Ibn-El-Jazzar, 5019 Monastir, Tunisia
Laboratoire de Mat\'eriaux et Cristallochimie,
Facult\'e des Sciences de Tunis,
2092 El Manar II, Tunis, Tunisia
;
    'Ben Smail, Ridha'
;
Institut Pr\'eparatoire aux Etudes d'Ing\'enieurs de Nabeul,
Campus Universitaire Mrazka, 8000 Nabeul, Tunisia
Laboratoire de Mat\'eriaux et Cristallochimie,
Facult\'e des Sciences de Tunis,
2092 El Manar II, Tunis, Tunisia
;
    'Zid, Mohamed Faouzi'
;
Laboratoire de Mat\'eriaux et Cristallochimie,
Facult\'e des Sciences de Tunis,
2092 El Manar II, Tunis, Tunisia
;
