# Supplementary material for: 4-Aza­niumyl-2,2,6,6-tetra­methyl­piperidin-1-ium dinitrate
Source: Acta Crystallogr Sect E Struct Rep Online. 2014 May 10;70(Pt 6):o642. doi: 10.1107/S1600536814009787 (PMC4051017; doi:10.1107/S1600536814009787)
Supplement: Supplementary file 2 [file e-70-0o642-Isup2.hkl]

#
# h,k,l, Fc-squared, Fo-squared, sigma(Fo-squared) and status flag
#
data_I
_shelx_title '  psi6 in P 1 21/n 1'
_shelx_refln_list_code          4
_shelx_F_calc_maximum      124.28
_exptl_crystal_F_000       608.00
_reflns_d_resolution_high  0.8114
 
loop_
 _symmetry_equiv_pos_as_xyz
 'x, y, z'
 '-x+1/2, y+1/2, -z+1/2'
 '-x, -y, -z'
 'x-1/2, -y-1/2, z-1/2'
 
_cell_length_a    10.3670
_cell_length_b    11.0540
_cell_length_c    13.1670
_cell_angle_alpha  90.000
_cell_angle_beta  112.450
_cell_angle_gamma  90.000
 
_shelx_F_squared_multiplier     1.000
 
loop_
 _refln_index_h
 _refln_index_k
 _refln_index_l
 _refln_F_squared_calc
 _refln_F_squared_meas
 _refln_F_squared_sigma
 _refln_observed_status
   2   0   0     1580.74     1505.34     24.17 o
   4   0   0     2397.54     2602.57     13.51 o
   6   0   0     1073.15     1168.55     26.49 o
   8   0   0       22.85       18.47      2.83 o
  10   0   0       54.96       72.28      8.03 o
   1   1   0     4648.31     4927.68    120.83 o
   2   1   0       14.13       18.82      1.27 o
   3   1   0     4569.77     4743.14     51.84 o
   4   1   0      803.63      819.04      9.61 o
   5   1   0      111.32      127.14     10.26 o
   6   1   0       34.35       37.10      2.57 o
   7   1   0       26.33       25.67      2.93 o
   8   1   0       15.61       19.74      3.93 o
   9   1   0        4.52        1.49      1.72 o
  10   1   0        7.05        9.54      3.20 o
  11   1   0       19.21       23.81      3.03 o
   0   2   0      725.59      636.86      6.47 o
   1   2   0     3239.67     3416.44     49.75 o
   2   2   0     4658.16     4770.71     62.31 o
   3   2   0     1042.89     1082.77      8.10 o
   4   2   0      852.60      924.97      9.51 o
   5   2   0       17.92       17.31      1.78 o
   6   2   0       36.45       30.31      2.45 o
   7   2   0       38.43       32.07      3.21 o
   8   2   0       78.07       72.25      4.01 o
   9   2   0       14.50       15.84      3.01 o
  10   2   0       34.97       37.43      4.32 o
  11   2   0       21.42       19.13      3.84 o
   1   3   0     4596.68     4771.14     59.67 o
   2   3   0      138.51      136.69      3.23 o
   3   3   0     1177.20     1084.50     11.09 o
   4   3   0      776.83      817.94      8.42 o
   5   3   0       40.63       35.63      2.47 o
   6   3   0      157.39      140.71      4.65 o
   7   3   0        2.01        1.55      1.30 o
   8   3   0      109.57      101.17      5.91 o
   9   3   0        2.07        0.93      1.04 o
  10   3   0       20.58       22.17      3.96 o
  11   3   0        5.83        4.76      3.48 o
   0   4   0     3933.96     3989.91     22.47 o
   1   4   0      698.24      717.83      7.02 o
   2   4   0     2782.69     2670.67     18.18 o
   3   4   0      263.00      253.17      8.81 o
   4   4   0     3819.59     3803.23     52.85 o
   5   4   0       86.54       80.94      3.44 o
   6   4   0      250.72      262.87      7.85 o
   7   4   0      109.43       98.59      9.11 o
   8   4   0        3.79        3.89      2.30 o
   9   4   0       85.63       93.33      5.04 o
  10   4   0        0.70        2.60      2.29 o
  11   4   0        3.40        3.55      3.68 o
   1   5   0       66.44       86.82      5.14 o
   2   5   0      458.03      488.85      6.50 o
   3   5   0      533.42      504.54     14.27 o
   4   5   0      251.93      269.38      5.48 o
   5   5   0      348.06      316.01      6.67 o
   6   5   0       30.18       34.19      5.04 o
   7   5   0        2.98        6.72      3.73 o
   8   5   0      133.37      136.73     13.53 o
   9   5   0       13.27        7.57      2.65 o
  10   5   0       79.87       71.93      5.17 o
   0   6   0     1419.76     1425.62     16.65 o
   1   6   0     2744.88     2925.98     16.97 o
   2   6   0       49.76       57.05      2.71 o
   3   6   0       84.51       86.85      3.41 o
   4   6   0        2.03        0.99      1.07 o
   5   6   0      466.56      463.21      8.25 o
   6   6   0      281.04      288.46      6.92 o
   7   6   0        8.11        8.61      2.85 o
   8   6   0       14.28       15.07      3.09 o
   9   6   0       65.82       67.36      5.28 o
  10   6   0       30.50       25.55      4.43 o
   1   7   0      480.79      512.94      7.76 o
   2   7   0       47.80       45.50      3.07 o
   3   7   0        9.36       12.65      2.13 o
   4   7   0       72.81       75.78      3.69 o
   5   7   0       20.53       21.51      3.25 o
   6   7   0       97.05       87.52      4.65 o
   7   7   0       34.66       33.63      3.57 o
   8   7   0        0.31        4.43      2.45 o
   9   7   0        6.48        8.91      4.93 o
  10   7   0        1.01        1.96      2.27 o
   0   8   0      446.95      456.21     11.34 o
   1   8   0        5.23        4.14      1.79 o
   2   8   0       31.87       38.96      3.29 o
   3   8   0        9.08       14.15      2.32 o
   4   8   0       23.01       23.67      2.87 o
   5   8   0        7.05        4.58      2.28 o
   6   8   0       20.21       28.81      4.27 o
   7   8   0      203.76      213.19      9.92 o
   8   8   0        0.77        2.96      2.46 o
   9   8   0       97.40       99.36      6.07 o
   1   9   0        0.09        1.50      2.20 o
   2   9   0       33.99       35.71      3.76 o
   3   9   0       17.37       13.59      2.74 o
   4   9   0      300.63      296.55      7.72 o
   5   9   0        0.07        2.22      1.97 o
   6   9   0       54.20       45.20      5.51 o
   7   9   0       29.57       30.09      7.70 o
   8   9   0       99.47      100.72      5.97 o
   0  10   0        0.77        3.66      3.04 o
   1  10   0       14.40        9.14      3.25 o
   2  10   0       32.80       45.85      3.63 o
   3  10   0       13.27       18.17      2.80 o
   4  10   0       22.64       18.86      3.32 o
   5  10   0       15.41       20.63      3.26 o
   6  10   0        4.08        3.22      2.60 o
   7  10   0      161.38      171.47      7.24 o
   8  10   0        0.35        3.81      3.14 o
   1  11   0       22.92       21.70      3.36 o
   2  11   0       43.63       39.28      4.02 o
   3  11   0       29.08       26.92      4.86 o
   4  11   0       35.15       24.42      6.12 o
   5  11   0        1.22        4.37      2.58 o
   6  11   0        2.49        2.02      2.60 o
   0  12   0        2.04        2.11      2.81 o
   1  12   0       17.93       20.91      3.43 o
   2  12   0        2.11        4.13      2.85 o
   3  12   0        1.70        2.91      2.40 o
   4  12   0       18.96       20.63      3.76 o
   5  12   0        0.01        2.94      2.48 o
   1  13   0        0.78        1.65      1.71 o
   2  13   0        0.11        0.24      1.34 o
   3  13   0        7.89        4.25      3.22 o
 -11   0   1       15.10        7.52      5.18 o
  -9   0   1      159.65      164.53      8.28 o
  -7   0   1      130.85      135.23      6.16 o
  -5   0   1        3.51        1.97      2.01 o
  -3   0   1    15446.07    15465.27     41.84 o
   1   0   1     1756.41     1932.66     10.43 o
   3   0   1        6.79        2.28      1.98 o
   5   0   1      446.27      466.58      9.97 o
   7   0   1        0.07        0.81      1.49 o
   9   0   1        0.17        1.10      2.08 o
  11   0   1       92.07      109.20      8.43 o
 -12   1   1        5.75       18.66      4.98 o
 -11   1   1        1.34        1.79      2.59 o
 -10   1   1       27.90       36.58      4.88 o
  -9   1   1       10.78       23.07      2.99 o
  -8   1   1       14.55       13.33      3.03 o
  -7   1   1      147.56      135.78      6.45 o
  -6   1   1       61.78       70.94      4.46 o
  -5   1   1     2260.59     2362.75     20.41 o
  -4   1   1     1063.72     1047.27     12.02 o
  -3   1   1     2947.42     2809.52     17.54 o
  -2   1   1        4.35       12.02      1.60 o
  -1   1   1     4059.38     3591.09     13.33 o
   0   1   1       56.74       61.87      1.81 o
   1   1   1     5149.49     5042.54     17.53 o
   2   1   1      103.26      104.38      3.30 o
   3   1   1      253.00      247.82      5.81 o
   4   1   1       80.27       84.79      4.24 o
   5   1   1     3794.42     3948.73     28.02 o
   6   1   1       40.84       34.12      3.77 o
   7   1   1      194.63      213.31      8.08 o
   8   1   1      125.96      120.86      7.09 o
   9   1   1       12.92        2.21      3.05 o
  10   1   1        0.95        5.47      4.26 o
  11   1   1        0.22        2.42      3.12 o
 -11   2   1        1.49        5.41      3.97 o
 -10   2   1       35.59       34.79      5.03 o
  -9   2   1       34.73       27.11      4.68 o
  -8   2   1        0.49        0.29      1.30 o
  -7   2   1       35.63       41.18      3.99 o
  -6   2   1       82.52       65.25      4.10 o
  -5   2   1      508.77      520.36     10.01 o
  -4   2   1     1411.00     1505.29     15.33 o
  -3   2   1        1.03        1.55      1.55 o
  -2   2   1     2580.64     2679.56     15.91 o
  -1   2   1      381.77      418.47      5.68 o
   0   2   1       24.10       14.55      1.67 o
   1   2   1     2369.06     2353.23     13.77 o
   2   2   1       94.41       61.82      2.90 o
   3   2   1      884.42      877.65     10.99 o
   4   2   1        0.55        4.35      1.39 o
   5   2   1      222.82      204.78      6.93 o
   6   2   1      253.09      241.61      8.24 o
   7   2   1        9.03       10.33      3.18 o
   8   2   1        6.28        2.60      3.01 o
   9   2   1       19.53       14.98      4.46 o
  10   2   1      111.44      128.55      8.88 o
  11   2   1       13.90        2.91      3.46 o
 -11   3   1        4.67        6.90      4.60 o
 -10   3   1       31.97       19.06      5.23 o
  -9   3   1        3.73       19.87      4.31 o
  -8   3   1        2.15        1.85      2.38 o
  -7   3   1        8.25       11.47      2.57 o
  -6   3   1      124.32      107.83      5.74 o
  -5   3   1      156.23      153.86      6.01 o
  -4   3   1      455.58      408.52      8.40 o
  -3   3   1      577.18      546.33      8.65 o
  -2   3   1       90.76       89.57      3.49 o
  -1   3   1       73.95       85.89      3.20 o
   0   3   1     7057.64     7120.47     26.87 o
   1   3   1      215.13      214.83      4.74 o
   2   3   1      581.34      567.45      8.82 o
   3   3   1      518.97      529.94      9.05 o
   4   3   1       30.07       42.52      3.46 o
   5   3   1       97.80      102.14      5.36 o
   6   3   1       11.67       10.93      3.20 o
   7   3   1       12.44       12.42      3.41 o
   8   3   1       62.10       64.67      5.93 o
   9   3   1        0.67        1.15      1.65 o
  10   3   1       18.48       31.99      5.73 o
  11   3   1        0.03        1.49      2.53 o
 -11   4   1        1.09        6.66      4.58 o
 -10   4   1       13.11        0.00      2.55 o
  -9   4   1      264.32      266.09     10.91 o
  -8   4   1      159.87      150.37      7.91 o
  -7   4   1      170.55      185.92      8.17 o
  -6   4   1       32.43       39.13      3.46 o
  -5   4   1      229.61      221.27      7.55 o
  -4   4   1       49.66       39.29      3.47 o
  -3   4   1      363.87      332.27      7.58 o
  -2   4   1      281.00      261.81      6.35 o
  -1   4   1     1861.04     1799.19     14.86 o
   0   4   1      199.25      209.94      5.35 o
   1   4   1     1531.45     1565.16     14.74 o
   2   4   1        2.22        2.31      2.35 o
   3   4   1       10.87        7.84      2.45 o
   4   4   1       38.66       39.28      3.61 o
   5   4   1       36.83       46.52      4.24 o
   6   4   1      159.91      175.38      7.63 o
   7   4   1      118.89      113.62      6.88 o
   8   4   1        7.03        6.84      3.01 o
   9   4   1       31.50       29.19      5.60 o
  10   4   1       11.59       13.93      4.30 o
 -11   5   1        5.78        7.39      4.88 o
 -10   5   1       16.55       14.89      4.53 o
  -9   5   1        6.12        8.90      2.61 o
  -8   5   1       59.45       62.28      5.46 o
  -7   5   1      163.17      150.38      7.35 o
  -6   5   1      137.80      138.46      6.78 o
  -5   5   1      196.22      198.46      7.47 o
  -4   5   1       30.52       32.52      3.15 o
  -3   5   1      153.86      145.96      5.57 o
  -2   5   1       27.75       24.09      2.49 o
  -1   5   1      983.42     1047.34     12.75 o
   0   5   1        9.65        5.85      1.89 o
   1   5   1     3888.98     4014.52     26.86 o
   2   5   1       31.48       30.84      2.94 o
   3   5   1       58.89       56.78      3.82 o
   4   5   1       26.15       24.88      3.22 o
   5   5   1      108.39      100.75      6.01 o
   6   5   1       66.96       73.48      5.73 o
   7   5   1      148.80      149.79      7.90 o
   8   5   1        0.10        2.95      3.48 o
   9   5   1       32.70       29.69      5.77 o
  10   5   1       36.41       34.38      5.94 o
 -10   6   1       11.08       14.71      3.09 o
  -9   6   1        3.28        2.45      3.10 o
  -8   6   1        0.72        2.56      3.10 o
  -7   6   1      178.82      205.90      8.93 o
  -6   6   1      113.02      115.84      6.70 o
  -5   6   1      230.71      218.46      8.18 o
  -4   6   1      679.97      655.93     13.02 o
  -3   6   1       15.98       17.10      3.05 o
  -2   6   1      444.84      407.66      9.32 o
  -1   6   1       24.33       18.46      2.97 o
   0   6   1       64.42       73.89      4.16 o
   1   6   1        7.03        9.82      2.45 o
   2   6   1      248.20      249.26      7.65 o
   3   6   1       14.74       16.07      2.96 o
   4   6   1       40.42       41.62      4.31 o
   5   6   1       91.84       83.71      5.48 o
   6   6   1      855.12      803.03     16.37 o
   7   6   1      176.57      179.97      8.97 o
   8   6   1       11.10        2.35      3.35 o
   9   6   1       40.80       33.44      6.13 o
  10   6   1       76.93       76.06      7.84 o
 -10   7   1        0.00        3.88      4.22 o
  -9   7   1        3.99        3.48      4.04 o
  -8   7   1       81.21       93.67      7.36 o
  -7   7   1       33.31       25.34      5.10 o
  -6   7   1      151.23      144.76      7.77 o
  -5   7   1      560.24      544.66     12.93 o
  -4   7   1       80.68       70.36      5.03 o
  -3   7   1      105.84       93.93      5.58 o
  -2   7   1      110.45      117.35      5.74 o
  -1   7   1      198.47      196.54      7.11 o
   0   7   1      161.73      185.33      6.90 o
   1   7   1        3.61        4.44      1.31 o
   2   7   1      377.18      365.46      9.70 o
   3   7   1       21.37       18.86      3.60 o
   4   7   1      211.02      223.55      8.62 o
   5   7   1       18.33       33.71      4.15 o
   6   7   1       14.45       21.98      4.21 o
   7   7   1       63.95       54.54      5.79 o
   8   7   1       83.35       69.58      7.50 o
   9   7   1       19.31       19.16      4.54 o
  -9   8   1        1.84        0.94      2.01 o
  -8   8   1       34.29       25.34      5.92 o
  -7   8   1       65.08       70.15      6.56 o
  -6   8   1      195.63      187.49      8.52 o
  -5   8   1      145.29      127.29      7.80 o
  -4   8   1        1.45        0.89      1.63 o
  -3   8   1      160.10      175.99      7.34 o
  -2   8   1        3.51        1.85      2.35 o
  -1   8   1       42.58       47.15      4.11 o
   0   8   1      188.13      185.65      7.54 o
   1   8   1        0.71        3.11      2.52 o
   2   8   1      219.55      218.43      8.18 o
   3   8   1        0.22        0.00      1.45 o
   4   8   1      118.02      114.85      6.92 o
   5   8   1      167.25      165.13      8.59 o
   6   8   1        3.42        2.95      3.44 o
   7   8   1        0.01        2.87      3.28 o
   8   8   1        6.65        4.94      4.92 o
   9   8   1        6.27        4.99      5.15 o
  -9   9   1        2.12        1.52      2.90 o
  -8   9   1       22.64       22.96      4.42 o
  -7   9   1       51.13       54.87      6.14 o
  -6   9   1       82.58       77.69      6.91 o
  -5   9   1       14.02       20.60      4.18 o
  -4   9   1      279.52      271.44     10.26 o
  -3   9   1        4.33        1.88      2.53 o
  -2   9   1       12.23        9.18      2.86 o
  -1   9   1        8.18       10.25      2.88 o
   0   9   1        3.56        1.75      2.35 o
   1   9   1        4.33       10.70      2.94 o
   2   9   1      244.59      263.11      9.72 o
   3   9   1       24.10       31.34      4.77 o
   4   9   1       41.07       33.18      5.57 o
   5   9   1       28.49       23.08      4.76 o
   6   9   1       22.34       31.21      5.79 o
   7   9   1        0.24        0.89      1.96 o
   8   9   1       59.36       53.69      6.92 o
  -8  10   1        0.96        8.97      6.49 o
  -7  10   1        1.22        2.28      3.02 o
  -6  10   1       40.84       47.46      6.19 o
  -5  10   1        1.92        3.57      3.44 o
  -4  10   1       64.89       49.88      6.18 o
  -3  10   1      364.73      358.98     12.24 o
  -2  10   1       28.01       33.18      4.38 o
  -1  10   1        0.01        0.67      1.53 o
   0  10   1      119.88      138.96      7.61 o
   1  10   1        1.93        2.38      2.81 o
   2  10   1        2.58        1.05      1.75 o
   3  10   1       77.90       66.35      6.38 o
   4  10   1       20.86       24.65      4.58 o
   5  10   1      172.29      198.00     10.05 o
   6  10   1        0.39        3.23      3.19 o
   7  10   1        7.04        5.41      4.56 o
  -7  11   1       56.81       78.08      7.53 o
  -6  11   1        5.45        0.46      2.55 o
  -5  11   1        6.78        7.27      2.79 o
  -4  11   1        6.23        4.35      3.17 o
  -3  11   1       13.15       16.16      3.33 o
  -2  11   1      219.70      250.81     10.95 o
  -1  11   1       79.71       80.35      6.61 o
   0  11   1        6.91        1.88      2.81 o
   1  11   1        7.91       13.00      4.07 o
   2  11   1        2.36        3.93      3.56 o
   3  11   1        9.11       14.28      4.70 o
   4  11   1       96.15      113.34      8.10 o
   5  11   1        8.62       18.66      4.48 o
   6  11   1        0.15        0.98      2.50 o
  -5  12   1       14.71       19.46      4.07 o
  -4  12   1        3.64        3.83      3.88 o
  -3  12   1        7.44        1.79      2.86 o
  -2  12   1       33.67       38.55      5.87 o
  -1  12   1        5.14        0.43      2.25 o
   0  12   1        0.82        5.52      3.63 o
   1  12   1        1.03        3.57      2.61 o
   2  12   1       13.01       14.98      4.37 o
   3  12   1       71.17       63.38      7.15 o
   4  12   1        0.00        1.91      2.96 o
   5  12   1       25.55       26.04      6.11 o
  -3  13   1        9.09        2.99      3.74 o
  -2  13   1        4.85        5.58      3.37 o
  -1  13   1       14.54       17.58      4.83 o
   0  13   1        4.39        3.35      4.01 o
   1  13   1        6.21        0.96      2.06 o
   2  13   1        0.51        0.49      2.39 o
   3  13   1        0.06        1.00      2.45 o
 -12   0   2       37.75       39.56      6.67 o
 -10   0   2       36.59       30.45      4.70 o
  -8   0   2       94.61       90.81      5.71 o
  -6   0   2     1972.76     2035.54     20.98 o
  -4   0   2     3193.84     3279.22     21.58 o
  -2   0   2      280.57      301.95      4.82 o
   0   0   2     1778.75     1599.06      9.48 o
   2   0   2     9611.06     9469.93     33.81 o
   4   0   2     1407.62     1525.07     16.32 o
   6   0   2      683.86      650.46     13.55 o
   8   0   2      343.28      327.77     11.27 o
  10   0   2       80.66       93.22      8.01 o
 -12   1   2        2.55        6.36      4.36 o
 -11   1   2        6.63        6.78      3.48 o
 -10   1   2        1.90        0.00      1.74 o
  -9   1   2        1.71        6.48      2.87 o
  -8   1   2        6.11        2.53      2.23 o
  -7   1   2      986.54      967.23     15.83 o
  -6   1   2      512.68      581.32     11.14 o
  -5   1   2      164.16      182.28      5.92 o
  -4   1   2     2217.69     2151.68     17.36 o
  -3   1   2     1219.98     1152.31     11.07 o
  -2   1   2     3926.69     3721.29     17.62 o
  -1   1   2      308.56      239.78      3.94 o
   0   1   2     3450.70     3654.90     16.05 o
   1   1   2    12889.27    13019.17     35.43 o
   2   1   2     2093.03     2064.29     14.91 o
   3   1   2     2483.52     2603.40     19.12 o
   4   1   2       86.55       97.31      4.55 o
   5   1   2       21.27       19.37      3.04 o
   6   1   2      264.21      289.68      9.03 o
   7   1   2        0.70        2.31      2.73 o
   8   1   2        6.24       12.10      3.21 o
   9   1   2       27.71       33.04      5.17 o
  10   1   2       10.13        9.89      3.33 o
  11   1   2        0.41        7.02      4.52 o
 -12   2   2        8.14        6.13      3.14 o
 -11   2   2        0.73        2.17      3.23 o
 -10   2   2       65.63       78.29      6.73 o
  -9   2   2      124.83      110.45      7.02 o
  -8   2   2       50.76       46.52      4.71 o
  -7   2   2       41.46       48.10      4.31 o
  -6   2   2       97.07      106.85      5.24 o
  -5   2   2     1196.61     1094.84     13.81 o
  -4   2   2     2251.13     2347.63     19.25 o
  -3   2   2     1842.77     1871.22     15.17 o
  -2   2   2     9247.29     8821.68     30.45 o
  -1   2   2      166.66      129.76      3.42 o
   0   2   2     6681.16     6470.74     23.77 o
   1   2   2     2645.16     2659.15     15.82 o
   2   2   2     1846.89     1818.89     14.95 o
   3   2   2      269.40      280.69      6.96 o
   4   2   2      101.81       96.19      4.52 o
   5   2   2       23.18       21.45      2.99 o
   6   2   2      164.17      152.11      7.11 o
   7   2   2       94.04       90.81      6.15 o
   8   2   2       44.60       57.64      5.77 o
   9   2   2        3.08        5.52      2.65 o
  10   2   2       16.16       24.31      5.45 o
 -12   3   2       26.94       32.91      5.82 o
 -11   3   2        0.19        2.68      3.32 o
 -10   3   2        3.31        2.35      2.96 o
  -9   3   2       31.94       27.23      4.45 o
  -8   3   2      307.45      299.58      9.98 o
  -7   3   2       51.16       52.35      4.33 o
  -6   3   2      291.16      304.92      8.86 o
  -5   3   2       31.47       41.18      3.25 o
  -4   3   2     1306.67     1289.87     14.17 o
  -3   3   2      556.64      592.51      9.01 o
  -2   3   2      180.56      159.56      4.66 o
  -1   3   2     4827.38     4425.37     22.33 o
   0   3   2        0.50        0.20      0.51 o
   1   3   2      131.08      118.48      4.02 o
   2   3   2      225.81      207.29      5.65 o
   3   3   2       67.86       92.58      4.21 o
   4   3   2     1281.85     1343.40     16.99 o
   5   3   2      765.68      735.70     13.17 o
   6   3   2      263.33      267.33      8.67 o
   7   3   2      207.91      209.28      8.67 o
   8   3   2        9.23        9.25      2.59 o
   9   3   2       10.59        7.77      3.28 o
  10   3   2        9.10       15.61      5.10 o
 -11   4   2        2.05        1.38      2.41 o
 -10   4   2       13.92       16.35      4.84 o
  -9   4   2       85.06       70.36      6.19 o
  -8   4   2        0.72        0.94      1.65 o
  -7   4   2       75.84       73.49      5.73 o
  -6   4   2        3.65        0.94      1.60 o
  -5   4   2      292.82      297.77      8.36 o
  -4   4   2       87.38       83.30      4.21 o
  -3   4   2      337.81      323.80      7.48 o
  -2   4   2       68.55       86.27      3.85 o
  -1   4   2      344.67      373.19      7.14 o
   0   4   2      243.26      236.93      5.68 o
   1   4   2      438.56      445.44      8.29 o
   2   4   2       68.56       93.25      4.23 o
   3   4   2      337.32      354.20      8.25 o
   4   4   2      766.97      721.66     13.04 o
   5   4   2       52.94       64.86      4.64 o
   6   4   2      868.13      813.29     15.82 o
   7   4   2       23.30       21.98      4.43 o
   8   4   2       26.57       18.46      5.54 o
   9   4   2        7.13        4.59      4.69 o
  10   4   2        0.12        2.83      3.56 o
 -11   5   2       11.42        4.79      5.24 o
 -10   5   2        1.01        3.44      2.31 o
  -9   5   2        1.97        7.96      5.79 o
  -8   5   2      152.31      144.76      8.32 o
  -7   5   2      145.86      148.39      7.30 o
  -6   5   2       42.88       50.20      4.41 o
  -5   5   2      248.15      255.06      8.10 o
  -4   5   2       56.55       49.07      3.71 o
  -3   5   2      128.01      129.43      5.25 o
  -2   5   2      923.43      818.58     11.93 o
  -1   5   2     2260.14     2358.87     20.40 o
   0   5   2      444.23      435.98      8.68 o
   1   5   2      113.83      100.79      4.86 o
   2   5   2       64.46       63.21      4.03 o
   3   5   2        0.53        2.68      2.64 o
   4   5   2        3.00        0.69      1.36 o
   5   5   2      347.28      346.99     10.31 o
   6   5   2       28.24       26.52      4.15 o
   7   5   2      127.20      124.94      7.99 o
   8   5   2       19.48       15.89      4.59 o
   9   5   2        7.62       14.89      4.27 o
  10   5   2       22.55       26.63      5.94 o
 -11   6   2        1.00        3.53      4.02 o
 -10   6   2        4.69        5.41      4.40 o
  -9   6   2        0.71        3.61      2.06 o
  -8   6   2        0.00        1.79      2.40 o
  -7   6   2      103.11       97.52      6.60 o
  -6   6   2      187.87      180.95      7.75 o
  -5   6   2      184.01      176.65      7.35 o
  -4   6   2      218.93      219.84      7.86 o
  -3   6   2        2.10        2.49      2.29 o
  -2   6   2        0.01        0.19      1.05 o
  -1   6   2      563.70      640.54     11.69 o
   0   6   2      682.30      740.25     12.58 o
   1   6   2       28.40       27.72      3.28 o
   2   6   2      811.90      871.19     14.33 o
   3   6   2       14.24       13.25      2.68 o
   4   6   2      314.96      319.14      9.89 o
   5   6   2        9.51       12.42      3.17 o
   6   6   2       49.94       53.35      5.55 o
   7   6   2       62.80       54.03      6.27 o
   8   6   2       71.96       82.84      7.76 o
   9   6   2       28.95       29.44      5.88 o
 -10   7   2        0.09        6.19      5.33 o
  -9   7   2       13.94       14.45      3.77 o
  -8   7   2      332.48      351.48     12.54 o
  -7   7   2        7.86       12.75      3.04 o
  -6   7   2      326.76      303.60     10.85 o
  -5   7   2      166.19      165.75      7.72 o
  -4   7   2       53.22       54.20      4.75 o
  -3   7   2        2.96        0.25      1.23 o
  -2   7   2      304.35      306.54      8.89 o
  -1   7   2     1724.17     1655.43     19.83 o
   0   7   2      144.38      148.71      6.47 o
   1   7   2       70.37       73.49      5.14 o
   2   7   2        4.50        1.46      1.89 o
   3   7   2      245.33      242.27      8.61 o
   4   7   2       28.07       30.58      3.95 o
   5   7   2      266.37      264.63      9.75 o
   6   7   2        3.23        0.36      1.96 o
   7   7   2       23.05       28.32      4.90 o
   8   7   2        0.10        2.17      2.96 o
   9   7   2        4.53        3.35      3.38 o
 -10   8   2       10.99        7.08      4.72 o
  -9   8   2        5.25        0.23      1.70 o
  -8   8   2        0.00        4.16      4.04 o
  -7   8   2       40.40       47.46      5.87 o
  -6   8   2       12.05       13.76      4.36 o
  -5   8   2      492.96      474.02     13.06 o
  -4   8   2       22.83       25.81      4.10 o
  -3   8   2      412.15      379.66     11.24 o
  -2   8   2       14.49       13.50      2.20 o
  -1   8   2       48.91       49.88      4.39 o
   0   8   2       24.30       28.82      4.08 o
   1   8   2        0.33        4.54      3.63 o
   2   8   2       81.93       83.07      5.67 o
   3   8   2        1.84       10.40      3.34 o
   4   8   2        0.04        1.27      2.03 o
   5   8   2       34.11       28.08      4.40 o
   6   8   2        7.41       16.16      3.61 o
   7   8   2       53.60       47.94      6.70 o
   8   8   2       41.26       38.41      6.85 o
  -9   9   2        4.71       13.76      4.27 o
  -8   9   2       11.53       11.47      3.82 o
  -7   9   2       53.98       65.22      6.88 o
  -6   9   2       31.55       31.86      4.94 o
  -5   9   2       45.73       50.69      5.58 o
  -4   9   2       45.53       58.69      5.47 o
  -3   9   2        0.57        1.58      2.23 o
  -2   9   2      238.54      205.34      8.92 o
  -1   9   2       33.48       32.65      4.08 o
   0   9   2       13.32       11.31      3.25 o
   1   9   2        5.90        3.11      2.60 o
   2   9   2      191.47      174.48      8.22 o
   3   9   2      172.83      193.19      8.97 o
   4   9   2      133.07      125.20      7.74 o
   5   9   2       46.11       36.30      5.97 o
   6   9   2        0.26        4.20      4.20 o
   7   9   2       18.71       24.76      5.16 o
   8   9   2        8.02        2.01      3.30 o
  -8  10   2        0.04        1.75      2.41 o
  -7  10   2       35.19       34.52      4.47 o
  -6  10   2        1.80        5.05      3.73 o
  -5  10   2        0.97        5.10      3.74 o
  -4  10   2       30.55       32.65      5.13 o
  -3  10   2      134.75      128.06      8.09 o
  -2  10   2       14.72       14.10      3.20 o
  -1  10   2       29.34       27.35      4.46 o
   0  10   2        3.48       10.18      2.57 o
   1  10   2        0.68        2.07      2.55 o
   2  10   2       13.91       14.28      4.35 o
   3  10   2       17.44       18.36      4.74 o
   4  10   2       15.25       13.08      4.33 o
   5  10   2       40.40       32.78      6.86 o
   6  10   2       13.72       17.87      4.29 o
   7  10   2       40.40       58.16      7.38 o
  -7  11   2        0.01        4.94      4.97 o
  -6  11   2       23.23       24.08      5.31 o
  -5  11   2       25.49       40.00      5.25 o
  -4  11   2        1.95        2.49      3.16 o
  -3  11   2        7.73       12.34      3.56 o
  -2  11   2        1.01        3.88      3.49 o
  -1  11   2        0.28        1.30      1.71 o
   0  11   2        0.81        4.20      3.50 o
   1  11   2       22.72       20.60      4.91 o
   2  11   2        1.10        4.79      3.53 o
   3  11   2       80.25       68.62      7.06 o
   4  11   2        0.02        2.21      2.91 o
   5  11   2       20.79       23.41      5.80 o
   6  11   2        1.92        1.49      2.64 o
  -6  12   2        5.04        6.60      5.33 o
  -5  12   2        0.67        1.94      2.92 o
  -4  12   2        3.98        6.08      2.33 o
  -3  12   2       17.24       16.44      3.27 o
  -2  12   2        9.34        4.79      4.74 o
  -1  12   2       21.03       28.82      5.07 o
   0  12   2       11.58       19.87      4.21 o
   1  12   2        7.67       15.70      4.93 o
   2  12   2        0.03        3.57      2.92 o
   3  12   2        2.55        6.54      4.30 o
   4  12   2        6.11       13.50      2.79 o
  -3  13   2        0.04        4.94      4.76 o
  -2  13   2       17.84       29.19      5.23 o
  -1  13   2       43.17       36.58      6.55 o
   0  13   2        2.69        4.84      4.05 o
   1  13   2        6.93        9.11      4.03 o
   2  13   2       11.88       14.19      5.03 o
 -11   0   3        4.32        0.85      2.15 o
  -9   0   3      107.47      103.76      6.81 o
  -7   0   3        0.13        2.56      2.25 o
  -5   0   3      392.27      417.11      8.49 o
  -3   0   3        3.93        0.61      0.99 o
  -1   0   3      136.55      113.91      3.20 o
   1   0   3       42.38       33.73      2.28 o
   3   0   3      206.80      216.57      6.11 o
   5   0   3      841.40      877.28     14.38 o
   7   0   3      377.40      371.44     11.56 o
   9   0   3      127.33      141.41      8.77 o
 -12   1   3       12.42        9.39      3.32 o
 -11   1   3        3.37        2.95      3.44 o
 -10   1   3        1.91       10.33      3.18 o
  -9   1   3        1.66        1.27      1.92 o
  -8   1   3        9.50        3.03      3.01 o
  -7   1   3      218.55      197.20      7.12 o
  -6   1   3        8.44        6.25      1.73 o
  -5   1   3       19.86       12.84      2.39 o
  -4   1   3      102.47      125.79      4.40 o
  -3   1   3     1177.86     1217.09     11.36 o
  -2   1   3    10062.58     9911.80     32.53 o
  -1   1   3     4629.94     4755.60     20.00 o
   0   1   3      510.04      425.89      6.21 o
   1   1   3     4026.28     3890.63     20.80 o
   2   1   3       10.06       14.54      2.11 o
   3   1   3      348.49      361.84      7.90 o
   4   1   3     1196.56     1251.46     15.58 o
   5   1   3      409.90      435.26     10.59 o
   6   1   3        2.00        1.38      1.43 o
   7   1   3        4.26        5.25      2.22 o
   8   1   3        2.32        1.35      1.61 o
   9   1   3       96.81       92.56      8.20 o
  10   1   3        3.39        1.41      2.38 o
 -12   2   3        1.84        0.98      2.10 o
 -11   2   3        0.22        0.00      1.49 o
 -10   2   3       10.50        6.48      3.75 o
  -9   2   3       94.25       84.97      6.16 o
  -8   2   3        5.93        1.41      2.10 o
  -7   2   3      359.39      368.03     10.18 o
  -6   2   3      189.73      188.86      6.65 o
  -5   2   3      343.95      335.43      8.03 o
  -4   2   3      735.54      735.92     10.67 o
  -3   2   3      281.71      290.31      6.29 o
  -2   2   3      466.86      440.73      6.80 o
  -1   2   3      598.38      560.14      7.68 o
   0   2   3      597.61      520.01      7.39 o
   1   2   3     2980.63     3137.93     19.80 o
   2   2   3       48.32       41.64      2.83 o
   3   2   3       30.21       22.42      2.40 o
   4   2   3       69.02       81.82      4.59 o
   5   2   3      108.23      114.12      5.66 o
   6   2   3      246.02      255.72      9.22 o
   7   2   3        7.27       10.78      3.48 o
   8   2   3       31.78       32.12      4.96 o
   9   2   3        2.44        4.99      3.71 o
  10   2   3       10.83       11.24      2.93 o
 -12   3   3        4.05        0.98      2.50 o
 -11   3   3        4.48        3.07      3.91 o
 -10   3   3      114.19      120.84      8.11 o
  -9   3   3       15.77       19.26      4.04 o
  -8   3   3      138.58      148.10      7.29 o
  -7   3   3      168.82      179.08      7.40 o
  -6   3   3       36.90       34.52      3.93 o
  -5   3   3      216.98      250.31      7.30 o
  -4   3   3       32.08       43.28      3.18 o
  -3   3   3      126.54      141.55      4.66 o
  -2   3   3      269.12      270.14      6.07 o
  -1   3   3      473.70      479.52      7.60 o
   0   3   3      854.87      732.83      9.42 o
   1   3   3      514.65      534.50      8.55 o
   2   3   3      495.68      506.51      9.36 o
   3   3   3     1421.35     1458.36     16.84 o
   4   3   3      123.61      111.70      5.12 o
   5   3   3        4.63        0.98      1.73 o
   6   3   3        3.93        3.44      2.82 o
   7   3   3       66.84       56.95      5.91 o
   8   3   3       46.72       45.89      5.77 o
   9   3   3        2.24        6.02      4.52 o
  10   3   3       49.73       42.67      6.92 o
 -11   4   3        2.23        0.45      1.83 o
 -10   4   3       47.85       50.85      6.08 o
  -9   4   3       11.24       17.58      3.48 o
  -8   4   3      154.09      138.19      7.32 o
  -7   4   3       78.97       86.03      5.56 o
  -6   4   3        0.39        2.35      2.26 o
  -5   4   3      133.28      126.81      5.45 o
  -4   4   3       21.01       29.07      2.86 o
  -3   4   3       27.32       40.59      3.23 o
  -2   4   3       13.14       10.70      2.34 o
  -1   4   3        2.12        2.64      0.94 o
   0   4   3        5.92        8.36      1.87 o
   1   4   3     1215.91     1132.79     14.06 o
   2   4   3       26.59       37.70      3.11 o
   3   4   3      768.93      726.27     12.46 o
   4   4   3       99.83      110.70      5.58 o
   5   4   3        0.72        0.79      1.57 o
   6   4   3       84.37       82.23      6.06 o
   7   4   3       41.03       44.34      5.06 o
   8   4   3       11.06        4.69      4.84 o
   9   4   3        0.08        0.45      2.01 o
  10   4   3       14.09       19.98      4.94 o
 -11   5   3        8.96       14.63      4.23 o
 -10   5   3       27.74       20.50      5.63 o
  -9   5   3        5.34        5.58      3.92 o
  -8   5   3       18.20       15.79      4.30 o
  -7   5   3        2.46        4.06      3.53 o
  -6   5   3       97.07       94.14      5.37 o
  -5   5   3       36.80       27.48      3.74 o
  -4   5   3      246.14      232.08      7.38 o
  -3   5   3      168.69      177.00      6.14 o
  -2   5   3      120.85      150.69      5.38 o
  -1   5   3       98.74      112.67      4.65 o
   0   5   3     1569.64     1590.50     16.68 o
   1   5   3        2.94        0.36      0.99 o
   2   5   3     1247.76     1213.28     16.14 o
   3   5   3       25.98       33.85      3.75 o
   4   5   3       57.98       75.27      5.20 o
   5   5   3       82.46       92.57      5.99 o
   6   5   3        3.07        3.83      3.02 o
   7   5   3      134.10      131.73      7.67 o
   8   5   3       13.55       16.82      4.44 o
   9   5   3       28.67       27.59      5.69 o
 -11   6   3        0.05        0.75      1.57 o
 -10   6   3        0.13        2.21      3.01 o
  -9   6   3        2.16        3.57      3.92 o
  -8   6   3      162.25      162.76      8.82 o
  -7   6   3       38.82       47.46      4.76 o
  -6   6   3      283.17      299.55      9.58 o
  -5   6   3       29.05       26.52      3.80 o
  -4   6   3       80.13       97.29      5.23 o
  -3   6   3        2.81        1.91      2.01 o
  -2   6   3      177.52      201.07      6.87 o
  -1   6   3     1330.61     1278.92     16.58 o
   0   6   3       66.18       65.06      4.28 o
   1   6   3      166.31      161.08      6.44 o
   2   6   3       90.09       84.98      4.89 o
   3   6   3       24.83       24.54      3.65 o
   4   6   3        0.05        1.15      1.65 o
   5   6   3        0.46        4.02      3.32 o
   6   6   3       18.87       24.42      5.01 o
   7   6   3        4.22       12.75      3.62 o
   8   6   3        7.73       14.71      4.42 o
   9   6   3        0.04        2.42      3.44 o
 -10   7   3       49.98       51.02      7.08 o
  -9   7   3      164.00      165.11      9.77 o
  -8   7   3        0.39        1.15      2.15 o
  -7   7   3        2.03        0.69      1.96 o
  -6   7   3        1.60        4.02      3.14 o
  -5   7   3       48.18       43.28      4.70 o
  -4   7   3       33.70       23.19      3.77 o
  -3   7   3      419.40      451.23     11.27 o
  -2   7   3      538.22      517.78     11.56 o
  -1   7   3       81.28       90.81      5.27 o
   0   7   3      323.29      343.15      9.83 o
   1   7   3      267.40      271.92      8.75 o
   2   7   3      228.38      214.39      8.10 o
   3   7   3      140.20      152.35      7.40 o
   4   7   3        0.15        1.52      2.27 o
   5   7   3       13.67       17.78      4.18 o
   6   7   3        9.55       15.25      4.05 o
   7   7   3       12.18        6.19      3.38 o
   8   7   3        5.37        4.11      3.41 o
 -10   8   3        1.02        4.99      4.17 o
  -9   8   3        5.86       14.02      4.31 o
  -8   8   3       37.16       36.16      5.26 o
  -7   8   3       31.19       35.20      5.33 o
  -6   8   3       26.52       33.58      4.54 o
  -5   8   3      212.38      190.38      8.91 o
  -4   8   3       31.83       35.75      4.55 o
  -3   8   3      546.03      508.63     12.49 o
  -2   8   3       86.82       79.74      5.35 o
  -1   8   3       19.92       20.81      3.47 o
   0   8   3        0.05        3.74      3.25 o
   1   8   3        2.95        8.90      2.82 o
   2   8   3      136.69      144.20      7.20 o
   3   8   3        5.18        6.42      2.22 o
   4   8   3      341.63      350.27     11.65 o
   5   8   3        1.85        6.25      5.01 o
   6   8   3        6.82        4.84      4.41 o
   7   8   3        1.20        1.33      2.41 o
   8   8   3        0.01        0.49      2.55 o
  -9   9   3        0.05        3.40      3.61 o
  -8   9   3      147.53      150.33      9.61 o
  -7   9   3       15.72       14.71      4.68 o
  -6   9   3        0.42        1.88      2.59 o
  -5   9   3       42.21       34.52      5.28 o
  -4   9   3        0.20        2.31      2.63 o
  -3   9   3       32.00       29.82      4.53 o
  -2   9   3      362.53      366.09     11.47 o
  -1   9   3      159.14      140.37      7.65 o
   0   9   3      582.51      599.84     14.13 o
   1   9   3       59.73       49.07      5.33 o
   2   9   3      341.55      303.61     10.85 o
   3   9   3       82.31       88.39      6.93 o
   4   9   3       63.86       64.48      6.48 o
   5   9   3        2.93        2.42      3.37 o
   6   9   3       26.14       25.00      5.99 o
   7   9   3        0.18        1.44      2.35 o
  -8  10   3        1.21        0.00      2.20 o
  -7  10   3       17.51       19.26      5.16 o
  -6  10   3       29.24       25.11      5.54 o
  -5  10   3       27.63       26.28      5.43 o
  -4  10   3       57.52       55.91      6.20 o
  -3  10   3        1.20        1.07      1.89 o
  -2  10   3        3.54        0.00      1.96 o
  -1  10   3       33.34       43.88      5.19 o
   0  10   3       33.44       29.57      5.01 o
   1  10   3       27.99       27.35      4.58 o
   2  10   3        2.63        1.46      2.37 o
   3  10   3       65.16       56.25      6.22 o
   4  10   3        7.82        0.42      2.20 o
   5  10   3        6.39        3.97      4.41 o
   6  10   3        1.17        3.35      3.63 o
  -7  11   3        1.01        0.98      2.20 o
  -6  11   3      110.46      100.02      8.07 o
  -5  11   3        1.93        6.08      4.15 o
  -4  11   3        2.95        2.91      3.50 o
  -3  11   3        6.33        6.60      2.25 o
  -2  11   3        0.52        3.93      3.65 o
  -1  11   3       16.15       14.80      4.08 o
   0  11   3       48.20       41.18      5.17 o
   1  11   3       64.01       81.58      6.87 o
   2  11   3       15.04       15.70      4.56 o
   3  11   3        1.41       12.10      3.45 o
   4  11   3        1.77        2.28      3.02 o
   5  11   3       10.30       10.18      3.97 o
  -6  12   3        1.01        1.00      2.25 o
  -5  12   3        0.00        6.25      5.53 o
  -4  12   3        0.04        0.94      1.87 o
  -3  12   3        0.58        1.35      2.41 o
  -2  12   3       20.80       15.43      4.89 o
  -1  12   3       56.62       63.01      7.32 o
   0  12   3       16.53       19.57      2.96 o
   1  12   3        8.35       14.71      4.24 o
   2  12   3       18.32       22.09      4.87 o
   3  12   3        4.21        5.25      4.33 o
   4  12   3        3.14        5.05      4.71 o
  -3  13   3        0.81        1.49      2.05 o
  -2  13   3        8.67        6.36      5.11 o
  -1  13   3       41.48       40.00      6.99 o
   0  13   3        7.44       16.16      4.72 o
   1  13   3        7.33        6.72      4.48 o
 -12   0   4       37.65       50.85      5.91 o
 -10   0   4       24.34       24.31      5.34 o
  -8   0   4        8.08       11.94      2.79 o
  -6   0   4      669.83      664.70     11.92 o
  -4   0   4       16.15       19.47      2.34 o
  -2   0   4     9546.13     9628.50     34.05 o
   0   0   4     3609.22     3805.19     20.48 o
   2   0   4      461.37      588.49      9.53 o
   4   0   4      815.38      826.78     13.96 o
   6   0   4     1592.16     1714.07     23.02 o
   8   0   4       79.03       79.52      6.78 o
  10   0   4        4.99        6.42      5.55 o
 -12   1   4       13.89       15.61      4.37 o
 -11   1   4        3.54        4.99      3.81 o
 -10   1   4        1.60        0.73      1.87 o
  -9   1   4      314.17      319.85     10.72 o
  -8   1   4       50.49       46.83      4.57 o
  -7   1   4       26.57       29.32      3.49 o
  -6   1   4      391.03      382.18      9.02 o
  -5   1   4      910.88      898.36     12.49 o
  -4   1   4     2139.15     2228.67     18.74 o
  -3   1   4       12.84        5.47      1.67 o
  -2   1   4      823.56      848.29     10.13 o
  -1   1   4     2398.13     2351.28     15.96 o
   0   1   4     2779.75     2754.91     18.54 o
   1   1   4     1084.39     1182.08     12.77 o
   2   1   4      106.63      110.02      4.35 o
   3   1   4      437.36      442.48      9.23 o
   4   1   4       12.30       11.55      2.90 o
   5   1   4      286.62      304.83      9.26 o
   6   1   4        0.25        0.58      1.53 o
   7   1   4       98.93       84.76      7.00 o
   8   1   4       81.55       69.20      6.90 o
   9   1   4       27.60       38.12      5.26 o
  10   1   4        6.51        4.94      5.22 o
 -12   2   4        0.53        0.48      2.34 o
 -11   2   4        5.80        0.85      2.15 o
 -10   2   4        1.33        1.12      2.00 o
  -9   2   4      306.08      322.31     11.18 o
  -8   2   4      156.26      163.37      7.66 o
  -7   2   4        1.49       14.54      2.99 o
  -6   2   4      162.21      148.18      5.89 o
  -5   2   4      161.08      145.42      5.56 o
  -4   2   4       78.81       92.60      4.21 o
  -3   2   4    11630.70    11616.85     42.64 o
  -2   2   4     1209.63     1264.59     12.40 o
  -1   2   4      103.31       99.67      3.91 o
   0   2   4        3.33       12.34      1.94 o
   1   2   4     6444.67     6578.13     31.11 o
   2   2   4       12.03       19.26      2.53 o
   3   2   4        5.58        4.25      2.19 o
   4   2   4      589.23      544.75     11.32 o
   5   2   4      134.85      140.91      6.57 o
   6   2   4        7.09        5.05      3.73 o
   7   2   4      101.75       96.60      6.80 o
   8   2   4       19.68       31.73      5.32 o
   9   2   4        3.59        3.57      4.22 o
  10   2   4       20.47       22.96      4.86 o
 -12   3   4        8.42        9.18      4.33 o
 -11   3   4       16.41        4.74      5.02 o
 -10   3   4       12.09       17.48      4.34 o
  -9   3   4      128.67      121.11      7.10 o
  -8   3   4      184.05      235.01      9.19 o
  -7   3   4      399.21      406.69     10.70 o
  -6   3   4      250.67      234.87      7.42 o
  -5   3   4       10.05        8.36      2.53 o
  -4   3   4      189.17      157.69      5.79 o
  -3   3   4      329.73      362.28      7.47 o
  -2   3   4     1869.00     1883.04     16.19 o
  -1   3   4       91.32      131.26      4.49 o
   0   3   4      617.94      655.67     10.07 o
   1   3   4      974.33      988.02     13.11 o
   2   3   4        6.34        1.91      2.17 o
   3   3   4       49.89       45.58      3.73 o
   4   3   4      382.36      376.59      9.85 o
   5   3   4      339.26      335.87     10.15 o
   6   3   4       78.64       84.54      6.36 o
   7   3   4      409.15      388.06     12.72 o
   8   3   4       23.71       20.50      4.80 o
   9   3   4       26.99       36.86      6.85 o
 -12   4   4        4.66        1.52      2.47 o
 -11   4   4        9.33        5.80      4.27 o
 -10   4   4        4.02        3.97      4.09 o
  -9   4   4       31.35       15.34      4.33 o
  -8   4   4        5.48       11.08      3.37 o
  -7   4   4        8.89        9.74      2.01 o
  -6   4   4        2.80        7.33      2.25 o
  -5   4   4      753.76      788.93     13.64 o
  -4   4   4       48.34       38.57      3.29 o
  -3   4   4        3.15        6.36      2.09 o
  -2   4   4     2165.04     2127.71     19.37 o
  -1   4   4      101.75      106.65      4.52 o
   0   4   4       26.20       32.00      2.74 o
   1   4   4       12.59       13.93      2.58 o
   2   4   4     1296.48     1235.21     16.30 o
   3   4   4       29.04       24.54      3.42 o
   4   4   4        2.87        5.25      2.59 o
   5   4   4        5.47        5.15      3.55 o
   6   4   4       35.98       33.05      4.50 o
   7   4   4        7.36        5.10      3.22 o
   8   4   4       47.27       38.70      6.02 o
   9   4   4        0.75        1.88      2.87 o
 -11   5   4        2.47        0.94      2.34 o
 -10   5   4        2.96        2.49      3.09 o
  -9   5   4       44.08       46.04      5.16 o
  -8   5   4       11.93       12.42      3.90 o
  -7   5   4       35.10       33.44      4.40 o
  -6   5   4      355.62      356.11     10.01 o
  -5   5   4       11.90       14.54      2.28 o
  -4   5   4      231.18      223.68      7.59 o
  -3   5   4     1134.70     1095.85     15.34 o
  -2   5   4       59.06       54.21      3.90 o
  -1   5   4      392.41      407.07      8.85 o
   0   5   4        4.12        4.35      2.11 o
   1   5   4       39.41       50.20      3.92 o
   2   5   4      216.39      226.40      7.63 o
   3   5   4        4.76        2.53      1.87 o
   4   5   4       48.77       40.88      4.86 o
   5   5   4      138.43      135.75      7.25 o
   6   5   4       32.20       31.99      5.08 o
   7   5   4       21.86       21.66      4.72 o
   8   5   4       41.26       39.56      5.94 o
   9   5   4        0.07        1.94      2.83 o
 -11   6   4        5.71        6.42      3.15 o
 -10   6   4        1.48        3.48      3.96 o
  -9   6   4        3.26        4.30      3.82 o
  -8   6   4        1.79        2.45      3.00 o
  -7   6   4      376.65      373.65     11.59 o
  -6   6   4       36.58       31.48      4.78 o
  -5   6   4      232.92      226.72      8.33 o
  -4   6   4      207.61      188.22      7.28 o
  -3   6   4       69.34       67.11      4.72 o
  -2   6   4      166.06      154.99      6.31 o
  -1   6   4       18.65       15.80      3.30 o
   0   6   4      111.87      109.02      5.54 o
   1   6   4      592.96      616.46     12.04 o
   2   6   4        1.06        0.98      1.62 o
   3   6   4       56.41       51.52      4.80 o
   4   6   4        1.05        1.49      2.22 o
   5   6   4      483.14      455.54     12.80 o
   6   6   4      165.07      168.39      9.27 o
   7   6   4       16.65        6.96      4.80 o
   8   6   4        1.49        5.05      4.19 o
 -10   7   4        1.98        0.46      2.20 o
  -9   7   4        2.67        3.35      3.54 o
  -8   7   4       36.83       35.20      5.06 o
  -7   7   4      193.58      201.31      9.16 o
  -6   7   4      410.74      421.09     12.31 o
  -5   7   4      174.46      172.95      8.19 o
  -4   7   4       31.16       37.84      4.25 o
  -3   7   4        0.36        2.53      2.53 o
  -2   7   4      320.71      312.63      9.38 o
  -1   7   4        7.16       10.18      2.94 o
   0   7   4      532.46      527.16     12.19 o
   1   7   4       14.98       16.82      3.12 o
   2   7   4       27.50       30.96      3.97 o
   3   7   4       10.83        9.82      2.74 o
   4   7   4        7.06       11.63      3.61 o
   5   7   4      136.52      139.25      7.89 o
   6   7   4        0.36        4.35      4.03 o
   7   7   4       22.36       26.99      4.67 o
   8   7   4       32.05       33.84      5.23 o
 -10   8   4        0.80        8.43      6.75 o
  -9   8   4       35.99       34.11      6.32 o
  -8   8   4        0.28        2.45      3.03 o
  -7   8   4       14.66       10.11      2.20 o
  -6   8   4      103.37       95.03      6.74 o
  -5   8   4      161.00      145.88      8.07 o
  -4   8   4       24.67       34.25      4.18 o
  -3   8   4      806.33      835.41     16.69 o
  -2   8   4       10.41       13.42      3.71 o
  -1   8   4        0.46        1.94      2.44 o
   0   8   4       80.75       84.33      5.93 o
   1   8   4       14.00       14.89      3.47 o
   2   8   4      120.86      107.80      6.94 o
   3   8   4       13.31       11.39      3.50 o
   4   8   4       25.87       35.61      5.09 o
   5   8   4       30.06       25.58      5.48 o
   6   8   4        8.35        5.52      4.93 o
   7   8   4        5.85        4.44      3.25 o
  -9   9   4        5.51        2.91      3.81 o
  -8   9   4       25.55       23.08      5.98 o
  -7   9   4       38.54       26.64      5.35 o
  -6   9   4       27.98       25.69      3.39 o
  -5   9   4       15.06       14.98      3.83 o
  -4   9   4        6.14        2.71      3.11 o
  -3   9   4       61.77       50.37      5.07 o
  -2   9   4      252.22      269.51     10.22 o
  -1   9   4       23.29       18.27      3.94 o
   0   9   4       12.81       15.34      3.34 o
   1   9   4      171.42      160.73      8.18 o
   2   9   4       57.15       49.71      5.85 o
   3   9   4      147.83      146.97      8.66 o
   4   9   4        7.56        4.25      3.37 o
   5   9   4       12.85       20.29      4.25 o
   6   9   4       40.84       44.64      6.62 o
   7   9   4        0.77        0.49      2.50 o
  -8  10   4        3.93        4.84      4.05 o
  -7  10   4       42.04       45.73      6.39 o
  -6  10   4        1.47        7.58      5.77 o
  -5  10   4        9.29       15.61      3.00 o
  -4  10   4        8.13       10.18      3.53 o
  -3  10   4        0.01        0.36      1.78 o
  -2  10   4        2.89        1.07      1.96 o
  -1  10   4        3.63        3.93      3.47 o
   0  10   4       23.52       22.31      5.11 o
   1  10   4        9.46        5.91      4.31 o
   2  10   4        1.24        0.96      1.40 o
   3  10   4        2.06        6.08      4.37 o
   4  10   4        3.22        0.87      2.20 o
   5  10   4       50.29       57.29      6.63 o
   6  10   4        0.51        3.27      2.87 o
  -7  11   4        0.04        3.44      3.97 o
  -6  11   4        0.42        3.23      3.73 o
  -5  11   4        6.44        2.21      3.18 o
  -4  11   4        0.37        0.42      2.01 o
  -3  11   4       38.44       28.20      5.38 o
  -2  11   4       40.01       52.17      6.49 o
  -1  11   4        0.65        0.40      2.05 o
   0  11   4        8.35       15.34      3.88 o
   1  11   4       20.05       27.71      4.97 o
   2  11   4        2.24        5.15      4.91 o
   3  11   4       29.23       28.20      5.87 o
   4  11   4        1.58        6.13      5.53 o
   5  11   4        2.89        5.58      4.79 o
  -5  12   4       30.84       35.06      5.73 o
  -4  12   4        3.49        4.59      4.49 o
  -3  12   4        0.00        2.75      3.40 o
  -2  12   4       26.25       29.19      5.48 o
  -1  12   4        2.05        2.24      3.17 o
   0  12   4        8.88        5.10      2.91 o
   1  12   4       34.27       33.58      6.41 o
   2  12   4       18.93       17.10      5.05 o
   3  12   4       23.92       37.13      5.62 o
  -3  13   4       10.53       12.18      4.58 o
  -2  13   4       58.89       70.53      7.74 o
  -1  13   4        0.09        2.99      3.70 o
   0  13   4       10.02        8.56      6.47 o
 -11   0   5       20.56       19.36      5.07 o
  -9   0   5        1.37        1.27      2.00 o
  -7   0   5       85.62       79.75      5.15 o
  -5   0   5      763.94      697.83     11.61 o
  -3   0   5     1576.74     1574.93     14.78 o
  -1   0   5       58.49       50.39      2.94 o
   1   0   5       36.92       33.05      3.18 o
   3   0   5      244.96      236.31      7.45 o
   5   0   5      113.27      109.24      6.50 o
   7   0   5      253.53      247.60     10.52 o
   9   0   5        7.26       10.33      3.48 o
 -12   1   5       11.77       15.43      4.25 o
 -11   1   5        3.00        6.19      2.98 o
 -10   1   5        4.42        0.73      1.87 o
  -9   1   5       72.41       73.09      5.52 o
  -8   1   5      109.41      109.96      6.28 o
  -7   1   5       19.90       25.34      3.36 o
  -6   1   5      438.17      452.03     10.31 o
  -5   1   5       48.02       48.43      3.53 o
  -4   1   5      422.05      455.42      8.87 o
  -3   1   5      461.00      477.38      8.58 o
  -2   1   5       47.57       49.24      3.07 o
  -1   1   5       67.29       64.89      3.16 o
   0   1   5       56.47       58.02      3.34 o
   1   1   5        8.79        8.70      1.77 o
   2   1   5        4.65        3.48      1.76 o
   3   1   5        0.87        0.61      1.19 o
   4   1   5        0.99        0.23      1.38 o
   5   1   5      392.61      377.36     10.76 o
   6   1   5      163.61      174.14      8.21 o
   7   1   5        0.96        3.27      3.75 o
   8   1   5        9.44       15.34      4.87 o
   9   1   5       28.32       43.12      6.35 o
 -12   2   5       40.45       44.95      7.11 o
 -11   2   5        9.96        7.52      3.92 o
 -10   2   5       58.33       45.42      5.59 o
  -9   2   5      131.52      121.88      7.38 o
  -8   2   5      601.50      596.68     13.54 o
  -7   2   5      109.42      106.14      5.94 o
  -6   2   5      236.14      225.75      7.62 o
  -5   2   5      349.98      349.89      8.63 o
  -4   2   5     3714.44     3754.29     25.93 o
  -3   2   5      970.07     1034.87     12.67 o
  -2   2   5      307.61      312.27      6.93 o
  -1   2   5      259.00      277.61      6.54 o
   0   2   5      313.77      345.71      7.30 o
   1   2   5       40.76       35.48      3.02 o
   2   2   5      324.23      371.26      8.45 o
   3   2   5       16.87       16.07      2.96 o
   4   2   5      268.44      279.57      8.87 o
   5   2   5      522.92      489.96     12.26 o
   6   2   5      216.48      228.02      9.40 o
   7   2   5       10.94       13.33      4.12 o
   8   2   5       16.06       17.20      5.54 o
   9   2   5        6.60        3.79      4.40 o
 -12   3   5       17.40       18.36      5.23 o
 -11   3   5        0.01        0.43      1.96 o
 -10   3   5       31.45       25.46      6.05 o
  -9   3   5        5.79        9.74      2.95 o
  -8   3   5      151.84      143.94      7.47 o
  -7   3   5       19.94       16.26      3.53 o
  -6   3   5        1.16        2.49      2.54 o
  -5   3   5      678.79      670.68     11.97 o
  -4   3   5      573.99      549.01     10.29 o
  -3   3   5     1817.59     1890.24     18.21 o
  -2   3   5     1067.50     1178.14     13.53 o
  -1   3   5       43.16       40.89      3.39 o
   0   3   5      229.03      256.66      6.65 o
   1   3   5      413.61      448.73      9.29 o
   2   3   5      655.97      658.62     11.86 o
   3   3   5        2.64        0.00      1.05 o
   4   3   5       51.18       46.83      4.57 o
   5   3   5       35.99       28.33      4.66 o
   6   3   5        2.26        4.44      2.67 o
   7   3   5        1.54        3.03      3.41 o
   8   3   5        3.98        5.15      3.19 o
   9   3   5        0.25        1.46      2.56 o
 -12   4   5       34.99       47.30      6.97 o
 -11   4   5       15.77       15.61      3.37 o
 -10   4   5        2.63        5.52      4.11 o
  -9   4   5       10.76       13.42      2.87 o
  -8   4   5      194.85      150.69      7.64 o
  -7   4   5        3.95        1.10      1.79 o
  -6   4   5        1.20        0.49      1.30 o
  -5   4   5      816.33      818.02     13.89 o
  -4   4   5       95.74      107.57      5.02 o
  -3   4   5      378.86      376.40      8.96 o
  -2   4   5      174.70      153.33      5.71 o
  -1   4   5      448.39      395.33      8.72 o
   0   4   5      836.94      841.80     12.75 o
   1   4   5      213.28      222.63      7.23 o
   2   4   5       79.70       97.97      5.25 o
   3   4   5      379.32      370.74     10.22 o
   4   4   5       16.17       17.58      3.77 o
   5   4   5        0.10        7.14      5.17 o
   6   4   5      133.13      139.24      7.89 o
   7   4   5       26.50       33.58      4.81 o
   8   4   5        9.36       16.44      3.92 o
   9   4   5        7.69        7.45      5.66 o
 -11   5   5        6.10        2.79      3.77 o
 -10   5   5        0.05        0.83      1.78 o
  -9   5   5        1.44        1.10      2.10 o
  -8   5   5        0.00        0.33      1.57 o
  -7   5   5        6.53        9.46      2.62 o
  -6   5   5        1.64        0.79      1.47 o
  -5   5   5      217.81      208.36      7.66 o
  -4   5   5       33.63       35.61      3.71 o
  -3   5   5      441.49      447.63     10.26 o
  -2   5   5      297.24      340.21      8.94 o
  -1   5   5       60.85       59.60      3.91 o
   0   5   5       25.66       17.30      2.78 o
   1   5   5       89.99       88.63      4.99 o
   2   5   5        7.71        7.20      2.54 o
   3   5   5       77.63       66.93      5.47 o
   4   5   5      139.27      121.64      6.86 o
   5   5   5       60.97       61.38      5.60 o
   6   5   5        1.05        2.21      2.91 o
   7   5   5       11.94       14.89      4.71 o
   8   5   5        2.90        0.94      2.10 o
 -11   6   5        1.30        4.35      4.51 o
 -10   6   5       51.75       61.01      6.30 o
  -9   6   5      106.94      110.67      8.00 o
  -8   6   5       58.55       49.39      5.67 o
  -7   6   5      115.14      118.83      7.03 o
  -6   6   5        4.57        0.00      1.45 o
  -5   6   5       16.15       11.16      3.39 o
  -4   6   5      149.88      143.96      6.64 o
  -3   6   5       50.88       49.88      4.23 o
  -2   6   5       70.50       78.10      4.89 o
  -1   6   5       46.62       64.85      4.45 o
   0   6   5      114.53      116.35      5.97 o
   1   6   5       10.09       10.85      3.19 o
   2   6   5       69.00       56.61      4.85 o
   3   6   5      224.96      228.41      9.06 o
   4   6   5       62.66       61.20      5.77 o
   5   6   5       49.71       53.69      6.42 o
   6   6   5       15.25       18.07      4.41 o
   7   6   5        4.12        3.07      3.75 o
   8   6   5        1.87        5.80      4.77 o
 -10   7   5        3.92        6.02      4.58 o
  -9   7   5       14.12       15.52      4.72 o
  -8   7   5       62.40       76.46      6.45 o
  -7   7   5        1.79        5.47      2.75 o
  -6   7   5        9.74       14.28      3.22 o
  -5   7   5      253.91      239.39      8.92 o
  -4   7   5      287.20      302.77     10.03 o
  -3   7   5      157.97      140.66      6.83 o
  -2   7   5      827.17      750.06     15.19 o
  -1   7   5      104.49      124.94      6.18 o
   0   7   5      511.89      543.52     12.92 o
   1   7   5      215.39      205.00      8.25 o
   2   7   5       88.92       94.13      6.04 o
   3   7   5        0.34        6.02      4.69 o
   4   7   5       86.62       90.80      7.03 o
   5   7   5        4.11        1.15      2.15 o
   6   7   5       10.15        6.31      4.17 o
   7   7   5        4.85        0.94      2.45 o
 -10   8   5       11.84        5.41      5.84 o
  -9   8   5       26.70       26.04      5.41 o
  -8   8   5       18.19       18.46      4.85 o
  -7   8   5      289.08      280.99     11.21 o
  -6   8   5       73.76       60.84      6.29 o
  -5   8   5        0.84        1.97      2.65 o
  -4   8   5        0.25        0.31      1.53 o
  -3   8   5       81.24       98.87      6.19 o
  -2   8   5      142.72      139.54      7.35 o
  -1   8   5      229.03      241.49      8.96 o
   0   8   5      224.00      217.73      9.19 o
   1   8   5       17.12       21.13      4.02 o
   2   8   5       52.75       47.46      5.40 o
   3   8   5      147.53      137.90      8.12 o
   4   8   5        0.57        0.37      1.92 o
   5   8   5       23.24       30.45      4.70 o
   6   8   5        0.73        1.79      2.74 o
   7   8   5        0.58        3.44      4.14 o
  -9   9   5        1.68        0.48      2.20 o
  -8   9   5        5.37        0.00      2.55 o
  -7   9   5        9.72        7.02      4.82 o
  -6   9   5       19.98       20.50      4.07 o
  -5   9   5        6.06        4.02      3.42 o
  -4   9   5      522.22      523.46     14.78 o
  -3   9   5        2.33        3.35      3.25 o
  -2   9   5      294.42      247.69     10.16 o
  -1   9   5       50.00       51.85      5.31 o
   0   9   5       33.72       28.20      4.89 o
   1   9   5        0.59        1.72      2.45 o
   2   9   5       89.83       93.23      7.34 o
   3   9   5       20.30       26.63      4.76 o
   4   9   5       18.83       16.54      4.78 o
   5   9   5       28.13       32.12      5.35 o
   6   9   5        0.89        3.40      3.74 o
  -8  10   5       21.02       17.49      5.20 o
  -7  10   5        1.56        1.17      1.82 o
  -6  10   5       57.17       54.02      6.77 o
  -5  10   5       41.36       37.84      6.09 o
  -4  10   5       24.21       25.93      5.16 o
  -3  10   5       13.66       21.02      4.54 o
  -2  10   5      240.49      220.78     10.28 o
  -1  10   5        8.51       12.02      2.96 o
   0  10   5      104.03      110.43      7.51 o
   1  10   5        1.49        3.48      3.22 o
   2  10   5      146.38      148.64      8.71 o
   3  10   5        0.05        0.00      2.15 o
   4  10   5        2.52       10.85      7.44 o
   5  10   5        0.49        3.88      4.04 o
  -7  11   5        0.05        1.97      3.11 o
  -6  11   5        7.29        3.03      3.21 o
  -5  11   5        1.23        5.80      5.10 o
  -4  11   5       13.43       11.94      4.06 o
  -3  11   5        1.38        0.83      2.20 o
  -2  11   5       52.55       57.99      5.97 o
  -1  11   5       42.03       42.22      5.84 o
   0  11   5       29.86       30.19      5.32 o
   1  11   5       16.33       15.52      5.08 o
   2  11   5        5.05        4.84      3.50 o
   3  11   5        0.03        2.35      3.04 o
   4  11   5        0.00        2.49      3.53 o
  -5  12   5       18.67       16.63      4.79 o
  -4  12   5        7.44        5.25      4.96 o
  -3  12   5       11.22       16.07      4.25 o
  -2  12   5        0.03       12.92      4.06 o
  -1  12   5       57.03       63.56      6.80 o
   0  12   5        6.43       10.78      2.34 o
   1  12   5        0.24        2.87      3.39 o
   2  12   5       14.38       24.65      5.83 o
 -12   0   6       32.16       34.38      5.94 o
 -10   0   6        0.16        4.74      3.21 o
  -8   0   6      969.49      962.60     17.21 o
  -6   0   6      575.75      601.12     11.89 o
  -4   0   6      138.81      140.71      5.20 o
  -2   0   6     3089.30     3020.28     21.92 o
   0   0   6       85.91       94.38      4.48 o
   2   0   6       24.19       23.41      3.34 o
   4   0   6       10.05       11.16      2.77 o
   6   0   6       51.98       56.77      5.90 o
   8   0   6        0.40        1.46      1.87 o
 -12   1   6       14.19       15.70      4.84 o
 -11   1   6        2.61       14.89      3.02 o
 -10   1   6        0.35        2.21      2.67 o
  -9   1   6       82.51       74.08      5.95 o
  -8   1   6      515.91      529.00     12.74 o
  -7   1   6      605.20      600.93     12.45 o
  -6   1   6       29.48       30.58      3.44 o
  -5   1   6      364.60      346.46      8.59 o
  -4   1   6       41.78       52.02      3.66 o
  -3   1   6      912.16      995.03     13.15 o
  -2   1   6       26.76       24.88      2.53 o
  -1   1   6        5.09        7.45      2.33 o
   0   1   6      214.32      254.39      6.99 o
   1   1   6     2116.12     2284.25     21.15 o
   2   1   6       82.15       73.11      4.73 o
   3   1   6       33.45       37.85      4.25 o
   4   1   6      311.72      306.06      9.68 o
   5   1   6      486.46      473.53     13.06 o
   6   1   6        3.43        3.93      2.37 o
   7   1   6      222.10      232.54     10.55 o
   8   1   6        1.48        1.33      2.41 o
   9   1   6        0.01        1.49      2.67 o
 -12   2   6        2.45        9.25      3.71 o
 -11   2   6       30.85       31.47      5.43 o
 -10   2   6       12.21       14.10      4.50 o
  -9   2   6      307.39      305.15     10.88 o
  -8   2   6       48.56       39.57      4.49 o
  -7   2   6     1531.57     1540.39     20.92 o
  -6   2   6        4.02        2.45      2.53 o
  -5   2   6       43.16       37.85      3.69 o
  -4   2   6        5.00        1.97      1.10 o
  -3   2   6      411.67      458.17      8.90 o
  -2   2   6      475.60      507.80      9.37 o
  -1   2   6      292.93      303.54      7.24 o
   0   2   6     2705.36     2839.63     22.41 o
   1   2   6       17.26       22.97      3.09 o
   2   2   6      898.48      929.42     14.81 o
   3   2   6       22.98       21.55      3.74 o
   4   2   6       31.20       28.08      4.52 o
   5   2   6       97.56       97.51      7.05 o
   6   2   6        0.46        1.79      2.65 o
   7   2   6       22.22       26.04      5.53 o
   8   2   6        0.79        3.61      4.20 o
   9   2   6        0.00        6.08      4.94 o
 -12   3   6        0.73        3.40      3.57 o
 -11   3   6       24.34       31.34      5.55 o
 -10   3   6       26.73       25.57      4.78 o
  -9   3   6      136.49      130.68      7.90 o
  -8   3   6       69.68       65.42      5.40 o
  -7   3   6      405.59      399.71     11.07 o
  -6   3   6      864.84      881.29     15.10 o
  -5   3   6       47.36       47.95      3.67 o
  -4   3   6      157.85      164.03      6.20 o
  -3   3   6       22.52       17.58      2.80 o
  -2   3   6       40.89       38.28      3.28 o
  -1   3   6        9.13       13.00      2.58 o
   0   3   6      267.35      296.55      7.95 o
   1   3   6      692.57      771.14     12.84 o
   2   3   6      120.79      117.36      5.99 o
   3   3   6       16.95       12.59      3.02 o
   4   3   6       45.66       35.75      4.82 o
   5   3   6      644.59      654.92     15.36 o
   6   3   6       92.66       89.48      6.76 o
   7   3   6      135.88      149.20      8.73 o
   8   3   6        0.05        0.00      2.20 o
 -12   4   6        0.81        2.49      3.16 o
 -11   4   6        3.08        1.79      2.83 o
 -10   4   6       22.54       19.06      4.83 o
  -9   4   6      154.65      168.99      8.69 o
  -8   4   6      101.09      102.35      6.76 o
  -7   4   6        1.63        3.11      1.62 o
  -6   4   6        0.00        2.87      1.95 o
  -5   4   6      256.46      248.12      7.99 o
  -4   4   6       14.17       13.59      2.72 o
  -3   4   6      550.48      538.33     10.72 o
  -2   4   6      133.05      126.81      5.71 o
  -1   4   6        0.43        1.20      1.64 o
   0   4   6      698.05      752.00     12.68 o
   1   4   6      150.48      181.87      6.84 o
   2   4   6      732.17      720.27     13.64 o
   3   4   6        2.42        1.07      1.82 o
   4   4   6       68.57       64.12      5.35 o
   5   4   6       40.91       44.03      5.20 o
   6   4   6       52.24       40.59      5.72 o
   7   4   6        8.92        5.52      3.36 o
   8   4   6        0.37        4.30      4.63 o
 -11   5   6        2.02        2.79      3.54 o
 -10   5   6        0.06        0.79      1.41 o
  -9   5   6      114.30      117.07      7.48 o
  -8   5   6       15.29       15.43      4.52 o
  -7   5   6        4.71        2.42      2.87 o
  -6   5   6       36.11       35.34      4.38 o
  -5   5   6       22.85       37.70      3.68 o
  -4   5   6      816.23      775.91     14.17 o
  -3   5   6        0.47        0.22      1.38 o
  -2   5   6        9.68       12.42      2.60 o
  -1   5   6      146.00      121.17      5.84 o
   0   5   6        8.56       11.47      2.81 o
   1   5   6       67.60       74.68      4.98 o
   2   5   6        5.11        5.10      1.77 o
   3   5   6        1.67        4.49      2.05 o
   4   5   6       10.64        9.39      2.12 o
   5   5   6       17.87       13.59      4.42 o
   6   5   6       24.60       27.11      5.16 o
   7   5   6        0.09        2.68      3.43 o
   8   5   6        4.90        2.95      3.87 o
 -11   6   6        3.25        0.98      2.45 o
 -10   6   6       52.24       49.87      6.67 o
  -9   6   6        0.61        0.40      1.87 o
  -8   6   6        3.94        4.64      4.37 o
  -7   6   6      327.30      325.25     10.81 o
  -6   6   6       27.27       23.30      4.11 o
  -5   6   6      165.87      161.91      7.33 o
  -4   6   6        8.50        9.60      3.14 o
  -3   6   6      562.21      586.08     12.86 o
  -2   6   6        6.42       10.55      2.99 o
  -1   6   6       68.77       65.80      4.67 o
   0   6   6      224.80      226.36      8.67 o
   1   6   6        0.06        2.17      2.72 o
   2   6   6       90.29       74.68      5.58 o
   3   6   6       20.94       15.43      3.98 o
   4   6   6        0.13        1.72      2.33 o
   5   6   6        0.73        0.39      2.01 o
   6   6   6       16.80        7.58      5.14 o
   7   6   6        0.21        0.94      2.25 o
 -10   7   6        1.19        0.94      2.34 o
  -9   7   6        4.66        0.42      2.01 o
  -8   7   6       66.94       62.83      6.94 o
  -7   7   6        1.64        0.27      1.23 o
  -6   7   6      109.81      112.38      6.84 o
  -5   7   6       22.14       24.77      4.36 o
  -4   7   6       17.33       25.46      4.07 o
  -3   7   6       49.48       43.58      4.11 o
  -2   7   6     1217.80     1207.31     19.30 o
  -1   7   6      384.83      361.38     10.96 o
   0   7   6      410.39      403.83     11.59 o
   1   7   6      239.44      229.12      9.07 o
   2   7   6       93.07       97.96      6.39 o
   3   7   6       10.19        3.79      3.63 o
   4   7   6       63.01       55.91      6.20 o
   5   7   6       87.77       81.18      7.27 o
   6   7   6      100.61       78.91      7.78 o
   7   7   6       19.81       31.08      6.68 o
 -10   8   6        0.16        1.97      2.91 o
  -9   8   6        8.07        5.41      3.54 o
  -8   8   6       17.28       17.49      4.82 o
  -7   8   6      104.11      102.11      7.92 o
  -6   8   6       26.70       32.65      4.87 o
  -5   8   6      119.27      119.84      7.32 o
  -4   8   6       24.07       19.98      4.02 o
  -3   8   6      229.79      222.51      9.29 o
  -2   8   6        0.98        2.79      2.92 o
  -1   8   6        5.92        0.61      1.83 o
   0   8   6      171.20      167.52      8.65 o
   1   8   6      803.54      833.59     18.01 o
   2   8   6      172.39      189.04      8.87 o
   3   8   6      411.06      418.12     13.21 o
   4   8   6       12.37       16.16      3.89 o
   5   8   6        0.02        5.25      3.70 o
   6   8   6       44.81       46.83      7.09 o
  -9   9   6       16.32       21.44      5.01 o
  -8   9   6        0.71        3.15      3.39 o
  -7   9   6       10.14       16.44      3.92 o
  -6   9   6       11.87       15.79      4.67 o
  -5   9   6        0.00        6.36      5.00 o
  -4   9   6        6.06        3.97      3.81 o
  -3   9   6       18.63       18.86      4.20 o
  -2   9   6        3.07        3.79      3.45 o
  -1   9   6       71.56       73.28      6.11 o
   0   9   6      162.96      137.37      8.37 o
   1   9   6        0.74        1.10      2.10 o
   2   9   6       21.70       23.19      5.32 o
   3   9   6       58.21       56.94      6.43 o
   4   9   6       85.44       89.26      7.84 o
   5   9   6        0.00        1.88      2.97 o
  -8  10   6        0.28        0.49      2.25 o
  -7  10   6       12.51       13.50      2.71 o
  -6  10   6       12.60       16.53      4.68 o
  -5  10   6       20.82       31.47      5.69 o
  -4  10   6        2.47        0.40      2.01 o
  -3  10   6        0.06        0.79      1.83 o
  -2  10   6       20.22       22.31      3.92 o
  -1  10   6      148.24      150.34      8.76 o
   0  10   6        0.09        1.97      2.85 o
   1  10   6       40.31       30.96      6.28 o
   2  10   6        6.38        5.52      3.30 o
   3  10   6       30.52       37.28      6.05 o
   4  10   6        1.25        1.91      3.12 o
  -7  11   6        8.31       12.42      4.47 o
  -6  11   6       10.82       12.83      3.96 o
  -5  11   6        0.07        4.11      4.11 o
  -4  11   6        1.24        1.91      2.39 o
  -3  11   6       14.79       15.61      5.10 o
  -2  11   6        2.57        5.15      4.34 o
  -1  11   6       25.04       22.42      5.56 o
   0  11   6       34.21       42.97      5.89 o
   1  11   6       22.11       26.99      5.63 o
   2  11   6        5.48        6.08      4.88 o
   3  11   6        7.35        7.39      3.76 o
  -5  12   6       12.04        5.52      5.47 o
  -4  12   6        1.55        4.40      4.49 o
  -3  12   6       47.13       57.11      7.31 o
  -2  12   6       24.37       25.23      5.32 o
  -1  12   6        1.52        4.30      3.73 o
   0  12   6        5.20        5.31      5.47 o
   1  12   6        8.60       15.88      3.12 o
 -11   0   7      110.32      105.16      7.80 o
  -9   0   7       32.86       33.98      4.43 o
  -7   0   7      286.97      292.46      9.47 o
  -5   0   7      126.18      116.38      5.47 o
  -3   0   7     2440.31     2529.52     22.29 o
  -1   0   7      958.00     1019.30     14.04 o
   1   0   7      241.31      255.08      7.74 o
   3   0   7      468.17      505.82     12.46 o
   5   0   7        3.84        1.66      2.44 o
   7   0   7        2.77        2.56      3.43 o
 -12   1   7       41.74       31.48      6.98 o
 -11   1   7        4.98        7.71      2.75 o
 -10   1   7       31.90       33.04      5.03 o
  -9   1   7       60.90       49.39      5.18 o
  -8   1   7        0.32        0.58      1.49 o
  -7   1   7       83.34       88.19      5.63 o
  -6   1   7       58.01       52.86      4.36 o
  -5   1   7      530.05      529.06     11.15 o
  -4   1   7      115.73      100.08      5.07 o
  -3   1   7      620.44      664.65     11.32 o
  -2   1   7      364.71      399.09      8.76 o
  -1   1   7      338.78      322.36      8.29 o
   0   1   7      284.36      258.92      7.42 o
   1   1   7       20.26       21.13      3.28 o
   2   1   7       34.91       33.18      3.72 o
   3   1   7       87.93       79.54      5.75 o
   4   1   7       80.82      103.28      6.32 o
   5   1   7      244.95      263.08     10.10 o
   6   1   7       46.47       45.26      5.27 o
   7   1   7       61.38       61.73      6.52 o
   8   1   7        5.81        1.91      2.93 o
 -12   2   7        0.47        1.91      3.09 o
 -11   2   7       41.58       43.73      5.79 o
 -10   2   7       35.18       43.72      5.64 o
  -9   2   7      157.52      146.15      8.08 o
  -8   2   7      243.18      232.63      9.14 o
  -7   2   7        0.88        0.10      0.86 o
  -6   2   7        1.27        2.64      2.69 o
  -5   2   7       29.88       31.22      3.73 o
  -4   2   7       50.56       65.79      4.30 o
  -3   2   7      577.79      614.56     11.46 o
  -2   2   7      130.52      148.15      5.61 o
  -1   2   7      832.03      830.08     13.33 o
   0   2   7      299.82      316.79      8.62 o
   1   2   7       78.51       83.50      5.05 o
   2   2   7       13.80       11.39      2.64 o
   3   2   7       63.65       58.18      4.92 o
   4   2   7       20.79       11.94      3.90 o
   5   2   7       10.59       12.75      4.20 o
   6   2   7      129.64      108.75      7.93 o
   7   2   7        7.27        2.60      3.57 o
   8   2   7       49.94       39.42      6.51 o
 -12   3   7        0.46        1.46      2.54 o
 -11   3   7        0.47        6.84      3.25 o
 -10   3   7       34.56       37.56      5.37 o
  -9   3   7       53.66       34.66      4.61 o
  -8   3   7       76.62       68.44      5.72 o
  -7   3   7      226.76      225.30      8.65 o
  -6   3   7       90.19       94.36      5.60 o
  -5   3   7      219.27      229.87      8.04 o
  -4   3   7     1177.32     1181.24     16.72 o
  -3   3   7      117.18      133.89      5.87 o
  -2   3   7       59.99       52.69      3.85 o
  -1   3   7      276.44      274.31      8.02 o
   0   3   7       15.85       17.10      2.95 o
   1   3   7        9.29        9.11      2.92 o
   2   3   7        4.97       14.89      2.84 o
   3   3   7      149.27      138.46      7.32 o
   4   3   7        0.14        0.96      1.74 o
   5   3   7       26.81       22.75      4.61 o
   6   3   7       30.28       22.64      5.70 o
   7   3   7        7.04        7.58      5.20 o
   8   3   7       10.77       18.86      5.30 o
 -12   4   7        3.78        5.47      5.17 o
 -11   4   7       64.42       68.62      6.87 o
 -10   4   7       17.81       11.47      3.36 o
  -9   4   7       22.79       27.11      4.68 o
  -8   4   7      191.98      184.98      8.78 o
  -7   4   7       34.56       39.56      4.49 o
  -6   4   7       52.65       48.42      4.65 o
  -5   4   7        9.15        4.11      1.96 o
  -4   4   7       37.18       38.70      4.16 o
  -3   4   7       37.13       42.52      3.91 o
  -2   4   7       37.53       31.74      3.37 o
  -1   4   7      156.06      160.18      6.71 o
   0   4   7       31.39       32.91      3.57 o
   1   4   7       41.96       37.00      3.64 o
   2   4   7      103.43      123.14      6.39 o
   3   4   7       67.11       67.67      5.50 o
   4   4   7        0.10        3.66      3.52 o
   5   4   7       16.88       15.89      3.95 o
   6   4   7      121.23      141.41      8.77 o
   7   4   7        0.15        0.69      1.34 o
 -11   5   7        1.09        3.74      4.37 o
 -10   5   7        4.31        0.85      2.01 o
  -9   5   7       77.03       86.66      6.65 o
  -8   5   7      101.63       93.68      6.91 o
  -7   5   7        5.74        4.99      1.96 o
  -6   5   7       10.64       13.50      3.05 o
  -5   5   7      467.42      464.13     11.93 o
  -4   5   7        0.04        7.08      4.72 o
  -3   5   7       18.31       17.78      3.30 o
  -2   5   7       31.88       43.12      3.93 o
  -1   5   7      199.14      184.42      7.20 o
   0   5   7      281.50      284.62      8.95 o
   1   5   7       96.06       95.03      5.84 o
   2   5   7       60.74       62.10      5.27 o
   3   5   7       74.17       61.38      5.60 o
   4   5   7       43.25       43.27      5.30 o
   5   5   7        3.98        1.55      2.38 o
   6   5   7        0.19        0.87      2.20 o
   7   5   7       38.27       49.54      6.16 o
 -11   6   7        0.72        0.87      1.78 o
 -10   6   7       31.59       19.06      5.73 o
  -9   6   7       50.15       59.58      6.40 o
  -8   6   7       21.16       23.19      4.22 o
  -7   6   7       66.31       55.91      5.34 o
  -6   6   7       41.22       41.47      4.60 o
  -5   6   7        9.01        4.94      2.30 o
  -4   6   7       35.75       37.14      4.63 o
  -3   6   7        0.02        1.05      1.30 o
  -2   6   7      160.00      143.96      6.91 o
  -1   6   7       83.03       82.02      5.84 o
   0   6   7        1.96        0.56      1.53 o
   1   6   7        6.08        4.20      3.07 o
   2   6   7       19.62        6.02      4.18 o
   3   6   7       39.11       42.52      5.26 o
   4   6   7       35.54       36.30      5.00 o
   5   6   7        0.15        0.00      2.15 o
   6   6   7       13.22        8.63      5.68 o
   7   6   7        5.46        7.96      5.40 o
 -10   7   7        8.02        5.15      4.55 o
  -9   7   7        0.07        0.85      1.83 o
  -8   7   7       27.36       19.77      5.02 o
  -7   7   7       12.27       15.34      4.15 o
  -6   7   7       92.14       84.97      6.37 o
  -5   7   7       88.40       88.40      6.07 o
  -4   7   7      122.48      119.85      7.06 o
  -3   7   7      146.86      145.04      7.22 o
  -2   7   7      136.32      148.94      7.31 o
  -1   7   7      183.17      199.69      8.47 o
   0   7   7        7.75       11.47      3.43 o
   1   7   7       22.72       18.76      4.09 o
   2   7   7        9.07       11.86      3.65 o
   3   7   7      124.51      116.83      7.72 o
   4   7   7        0.25        4.02      3.88 o
   5   7   7       10.14       12.51      3.58 o
   6   7   7       35.88       41.77      5.81 o
 -10   8   7        0.12        2.99      3.78 o
  -9   8   7       12.63       10.03      4.16 o
  -8   8   7        4.81        2.99      3.58 o
  -7   8   7       14.10       12.51      4.24 o
  -6   8   7      108.87      114.09      7.63 o
  -5   8   7       85.44       95.24      7.20 o
  -4   8   7      152.58      150.36      7.91 o
  -3   8   7      142.01      146.70      7.82 o
  -2   8   7       62.71       67.10      5.66 o
  -1   8   7      223.62      211.62      9.39 o
   0   8   7       10.53       10.48      3.43 o
   1   8   7        9.02       12.59      3.68 o
   2   8   7       14.85       14.10      4.07 o
   3   8   7       82.37       93.67      7.14 o
   4   8   7       91.56       80.56      7.45 o
   5   8   7       83.10       85.38      8.09 o
  -9   9   7        4.47        4.94      3.12 o
  -8   9   7       31.20       37.28      5.63 o
  -7   9   7       12.91       12.18      2.98 o
  -6   9   7       15.68       14.98      3.83 o
  -5   9   7       36.50       34.11      5.38 o
  -4   9   7        8.70       13.50      3.89 o
  -3   9   7       51.04       45.11      5.26 o
  -2   9   7      265.20      267.60     10.56 o
  -1   9   7       42.59       42.07      5.68 o
   0   9   7        3.34        4.89      3.92 o
   1   9   7       61.55       57.99      6.32 o
   2   9   7       53.83       48.26      5.60 o
   3   9   7        3.83        6.54      3.42 o
   4   9   7        7.01        2.35      3.42 o
   5   9   7       10.96       10.55      3.44 o
  -8  10   7        0.57        3.97      4.22 o
  -7  10   7       16.74       19.16      2.92 o
  -6  10   7       23.14       19.16      5.35 o
  -5  10   7        0.11        2.14      2.60 o
  -4  10   7       75.14       76.27      7.04 o
  -3  10   7       15.58       15.43      4.52 o
  -2  10   7        4.75        2.42      3.22 o
  -1  10   7        3.80        2.45      3.32 o
   0  10   7       13.39        8.76      3.07 o
   1  10   7       11.60       17.29      4.31 o
   2  10   7        1.39        4.06      4.32 o
   3  10   7       15.71       20.91      4.85 o
   4  10   7        1.11        4.06      4.23 o
  -6  11   7       12.48       11.39      2.95 o
  -5  11   7        7.88       10.70      2.79 o
  -4  11   7        0.16        0.46      2.30 o
  -3  11   7        4.31        4.94      4.51 o
  -2  11   7        1.54        1.35      2.41 o
  -1  11   7       20.67       29.31      4.62 o
   0  11   7        0.99        0.87      1.53 o
   1  11   7        2.03       12.83      4.13 o
   2  11   7        7.02        5.41      5.09 o
  -4  12   7        0.36        0.51      2.50 o
  -3  12   7        0.76        0.49      2.34 o
  -2  12   7        1.05        1.49      2.53 o
  -1  12   7       58.41       66.15      7.68 o
   0  12   7       45.36       55.73      7.57 o
 -12   0   8      180.99      222.38     11.69 o
 -10   0   8      269.14      277.87     11.53 o
  -8   0   8      394.22      404.20     12.06 o
  -6   0   8       28.83       26.76      3.58 o
  -4   0   8       25.97       31.61      3.63 o
  -2   0   8     5252.12     5431.93     34.76 o
   0   0   8       14.88       14.80      3.10 o
   2   0   8        1.37        0.81      1.61 o
   4   0   8      102.41      105.40      7.33 o
   6   0   8        0.92        2.07      3.08 o
 -12   1   8        1.82        1.91      3.09 o
 -11   1   8       22.60       29.31      5.36 o
 -10   1   8       11.81       12.18      4.02 o
  -9   1   8       87.22       88.61      6.72 o
  -8   1   8      431.94      426.87     12.39 o
  -7   1   8       80.04       77.90      5.49 o
  -6   1   8      435.82      453.72     11.31 o
  -5   1   8      242.00      262.09      8.21 o
  -4   1   8      303.69      328.78      8.78 o
  -3   1   8       56.11       54.37      4.25 o
  -2   1   8        0.35        0.05      0.59 o
  -1   1   8      545.10      572.99     11.61 o
   0   1   8      190.44      186.31      7.24 o
   1   1   8      220.45      212.03      7.72 o
   2   1   8      233.10      230.54      8.75 o
   3   1   8       88.62       94.57      6.50 o
   4   1   8       72.58       68.43      6.29 o
   5   1   8        0.54        2.24      2.83 o
   6   1   8       64.43       67.48      6.44 o
   7   1   8        9.48        6.48      4.28 o
 -12   2   8        2.45        1.44      2.65 o
 -11   2   8        4.61       14.54      3.51 o
 -10   2   8       69.16       66.54      6.77 o
  -9   2   8       43.95       45.42      5.28 o
  -8   2   8      101.15      107.31      6.45 o
  -7   2   8       30.15       28.45      4.18 o
  -6   2   8       52.82       52.68      4.68 o
  -5   2   8      816.61      786.20     14.26 o
  -4   2   8      910.02      932.07     14.83 o
  -3   2   8      135.93      143.96      6.08 o
  -2   2   8       42.62       44.19      4.14 o
  -1   2   8     1103.06     1092.71     16.07 o
   0   2   8       93.47       89.29      5.44 o
   1   2   8        0.25        2.28      2.57 o
   2   2   8      403.92      390.05     10.94 o
   3   2   8      243.41      252.37      9.89 o
   4   2   8       13.52       16.63      4.04 o
   5   2   8       28.75       28.45      5.04 o
   6   2   8        0.04        0.85      1.83 o
   7   2   8        6.71        8.10      3.28 o
 -12   3   8        0.00        3.93      4.29 o
 -11   3   8        3.21        8.23      3.37 o
 -10   3   8        7.64       13.42      3.29 o
  -9   3   8       54.97       63.01      6.04 o
  -8   3   8        0.02        1.30      2.15 o
  -7   3   8       11.86       12.34      2.43 o
  -6   3   8      352.88      351.30     10.38 o
  -5   3   8        1.40        2.99      2.43 o
  -4   3   8      107.05      100.98      5.33 o
  -3   3   8      524.68      504.20     11.41 o
  -2   3   8       33.12       31.48      4.01 o
  -1   3   8      202.10      190.75      7.32 o
   0   3   8       17.62       11.86      3.17 o
   1   3   8      142.74      143.67      7.18 o
   2   3   8       39.38       47.30      4.28 o
   3   3   8       10.82       21.23      3.82 o
   4   3   8        3.33        5.52      2.27 o
   5   3   8       27.57       22.20      5.43 o
   6   3   8        5.27        3.88      4.36 o
   7   3   8       45.19       40.00      6.27 o
 -12   4   8        4.31       14.63      4.23 o
 -11   4   8       56.26       62.82      6.94 o
 -10   4   8       67.83       54.71      6.82 o
  -9   4   8        4.14        4.84      3.65 o
  -8   4   8      167.63      177.50      8.60 o
  -7   4   8       37.81       40.44      4.84 o
  -6   4   8       24.08       20.50      3.65 o
  -5   4   8        3.57        8.10      2.03 o
  -4   4   8       67.21       73.48      5.33 o
  -3   4   8      403.69      421.77     10.90 o
  -2   4   8       32.28       31.09      3.98 o
  -1   4   8        1.89        5.63      1.91 o
   0   4   8      395.83      385.07     10.87 o
   1   4   8       49.30       51.68      4.80 o
   2   4   8       75.38       70.36      5.61 o
   3   4   8        9.21       11.63      3.46 o
   4   4   8       61.91       60.30      5.90 o
   5   4   8        0.63        5.63      4.10 o
   6   4   8       34.09       32.25      5.63 o
   7   4   8        3.08        1.97      3.21 o
 -11   5   8       10.65       10.33      4.52 o
 -10   5   8       16.24       19.36      4.56 o
  -9   5   8       30.75       23.08      5.53 o
  -8   5   8       68.38       56.77      6.25 o
  -7   5   8       20.08       21.02      3.59 o
  -6   5   8        1.40        3.35      2.66 o
  -5   5   8        2.17        2.28      2.54 o
  -4   5   8       53.63       46.52      4.87 o
  -3   5   8       97.93       97.98      5.93 o
  -2   5   8       47.66       46.36      4.39 o
  -1   5   8       99.58       96.61      6.12 o
   0   5   8      196.22      197.12      8.42 o
   1   5   8        1.16        9.04      2.91 o
   2   5   8        5.81        0.96      1.69 o
   3   5   8       83.45       71.72      6.24 o
   4   5   8       33.41       37.98      6.25 o
   5   5   8       87.30       74.27      7.35 o
   6   5   8        1.23        0.94      2.39 o
 -11   6   8        2.11        5.47      4.20 o
 -10   6   8        9.65        4.99      4.69 o
  -9   6   8        0.22        0.42      1.83 o
  -8   6   8       90.86       83.27      6.52 o
  -7   6   8      158.38      145.87      8.07 o
  -6   6   8        0.62        2.64      2.96 o
  -5   6   8       26.03       20.81      4.20 o
  -4   6   8       21.46       21.45      3.73 o
  -3   6   8       68.19       64.12      5.54 o
  -2   6   8        3.80        2.28      1.95 o
  -1   6   8      987.57      939.64     17.72 o
   0   6   8      148.96      134.95      7.23 o
   1   6   8       13.56       19.16      4.24 o
   2   6   8        0.52        2.79      2.04 o
   3   6   8       70.70       58.88      6.19 o
   4   6   8       44.76       40.73      6.18 o
   5   6   8        0.23        3.57      3.83 o
   6   6   8       10.55        9.18      3.14 o
 -10   7   8       24.84       27.84      5.71 o
  -9   7   8       48.89       44.95      5.87 o
  -8   7   8        9.52       11.78      3.72 o
  -7   7   8       12.87       11.63      2.99 o
  -6   7   8        3.75        2.14      2.70 o
  -5   7   8        7.94       10.93      2.74 o
  -4   7   8        0.83        0.60      1.16 o
  -3   7   8       14.31       22.74      3.63 o
  -2   7   8        7.08        6.96      3.34 o
  -1   7   8      236.29      235.78      9.56 o
   0   7   8       73.07       71.13      6.02 o
   1   7   8        2.98        0.00      1.96 o
   2   7   8       94.22       93.23      7.79 o
   3   7   8       27.09       26.52      3.68 o
   4   7   8       51.35       51.18      6.59 o
   5   7   8       13.39       16.53      4.87 o
  -9   8   8       52.31       48.10      6.71 o
  -8   8   8       12.04       12.67      4.10 o
  -7   8   8        0.83        0.42      2.05 o
  -6   8   8        0.36        2.31      2.87 o
  -5   8   8        3.04        2.21      2.74 o
  -4   8   8       51.36       49.55      6.00 o
  -3   8   8      236.07      221.47      9.61 o
  -2   8   8        2.72        1.75      2.38 o
  -1   8   8       18.70       18.17      4.52 o
   0   8   8       64.59       62.46      5.83 o
   1   8   8        2.76        4.20      4.16 o
   2   8   8       95.10       94.57      7.62 o
   3   8   8       86.71       99.09      7.57 o
   4   8   8        2.13        1.55      1.98 o
   5   8   8        6.17       13.59      3.57 o
  -9   9   8        2.59        4.06      4.37 o
  -8   9   8        2.37        5.05      2.74 o
  -7   9   8        1.25        1.33      2.26 o
  -6   9   8       43.60       25.81      5.74 o
  -5   9   8       10.92       13.84      3.17 o
  -4   9   8      127.04      120.34      8.09 o
  -3   9   8        0.70        1.17      2.24 o
  -2   9   8       31.50       27.47      5.56 o
  -1   9   8       51.17       60.47      6.27 o
   0   9   8        7.58        6.36      4.07 o
   1   9   8      120.91      126.22      8.03 o
   2   9   8        1.49        5.31      4.46 o
   3   9   8        3.10        2.79      3.77 o
   4   9   8        5.40        8.36      3.26 o
  -7  10   8        0.09        7.27      5.34 o
  -6  10   8        2.92        4.64      4.32 o
  -5  10   8        7.32        8.23      3.17 o
  -4  10   8       11.05       13.42      4.39 o
  -3  10   8        2.20        0.43      2.15 o
  -2  10   8       33.86       45.73      5.92 o
  -1  10   8        9.96        6.48      4.28 o
   0  10   8        1.90        2.21      3.05 o
   1  10   8       22.63       25.69      5.61 o
   2  10   8        0.00        0.48      2.25 o
   3  10   8       18.42       22.20      6.08 o
  -6  11   8       10.78       12.51      4.48 o
  -5  11   8       68.34       85.37      7.66 o
  -4  11   8        1.40        2.87      3.71 o
  -3  11   8        4.50        4.74      2.51 o
  -2  11   8        0.73        4.25      3.90 o
  -1  11   8       12.37       12.34      4.05 o
   0  11   8       39.07       34.92      6.81 o
   1  11   8        9.38       10.78      2.95 o
 -11   0   9       71.48       69.00      6.89 o
  -9   0   9      101.41      111.16      7.05 o
  -7   0   9      133.66      136.82      7.01 o
  -5   0   9      269.01      299.57      9.18 o
  -3   0   9        0.68        0.23      1.34 o
  -1   0   9      122.33      126.26      6.22 o
   1   0   9        3.46        3.07      3.07 o
   3   0   9       33.23       21.98      4.21 o
   5   0   9      100.51       96.37      7.92 o
   7   0   9       54.89       64.29      7.39 o
 -12   1   9       11.00       12.18      3.30 o
 -11   1   9       20.16       12.75      4.44 o
 -10   1   9        0.30        4.69      3.74 o
  -9   1   9      151.61      157.79      8.11 o
  -8   1   9      158.04      161.30      8.49 o
  -7   1   9      518.94      511.06     13.04 o
  -6   1   9       10.63       11.01      2.68 o
  -5   1   9        0.02        2.28      2.43 o
  -4   1   9      305.65      295.70      9.12 o
  -3   1   9      542.29      496.46     11.32 o
  -2   1   9       72.30       78.92      5.32 o
  -1   1   9        7.44        8.36      2.53 o
   0   1   9       79.51       86.25      5.35 o
   1   1   9      220.34      196.51      8.40 o
   2   1   9        0.34        0.61      1.70 o
   3   1   9      488.14      474.95     13.58 o
   4   1   9       32.52       38.84      5.31 o
   5   1   9        6.21        4.49      4.35 o
   6   1   9        2.85        0.00      2.10 o
   7   1   9        0.11        5.52      5.36 o
 -12   2   9        1.00        3.44      3.72 o
 -11   2   9        7.83       15.88      4.22 o
 -10   2   9        1.09        2.79      3.31 o
  -9   2   9        0.61        4.35      4.08 o
  -8   2   9      110.73      101.43      7.20 o
  -7   2   9      213.24      195.84      8.39 o
  -6   2   9      271.38      266.94      9.80 o
  -5   2   9       67.13       78.50      5.10 o
  -4   2   9      391.44      363.68     10.12 o
  -3   2   9       44.44       46.99      4.42 o
  -2   2   9      415.61      417.55     10.85 o
  -1   2   9       59.55       69.01      4.79 o
   0   2   9      132.49      129.91      6.83 o
   1   2   9       30.53       36.16      4.43 o
   2   2   9      130.56      108.53      6.72 o
   3   2   9        0.03        2.71      2.88 o
   4   2   9       77.22       74.87      6.78 o
   5   2   9       15.61       16.26      4.92 o
   6   2   9       74.70       85.38      7.66 o
 -12   3   9        0.65        0.49      2.30 o
 -11   3   9        1.99        2.28      3.20 o
 -10   3   9       46.59       45.89      5.77 o
  -9   3   9       55.32       53.52      6.41 o
  -8   3   9      106.61      102.59      6.54 o
  -7   3   9        6.53        5.91      2.46 o
  -6   3   9      200.93      177.87      7.99 o
  -5   3   9      182.57      185.00      7.84 o
  -4   3   9        5.52        8.63      2.44 o
  -3   3   9        9.32       10.63      2.25 o
  -2   3   9       80.51       98.88      5.73 o
  -1   3   9       28.57       23.63      3.58 o
   0   3   9       26.43       28.94      4.09 o
   1   3   9      185.87      207.92      8.64 o
   2   3   9      159.03      146.16      8.08 o
   3   3   9        1.06        0.36      1.92 o
   4   3   9       21.87       16.63      5.07 o
   5   3   9       19.68       23.41      4.79 o
   6   3   9       25.92       31.99      5.99 o
 -11   4   9       43.62       47.14      6.80 o
 -10   4   9        0.22        2.99      3.50 o
  -9   4   9       67.68       60.66      6.28 o
  -8   4   9      155.71      157.21      8.38 o
  -7   4   9        0.00        1.63      2.44 o
  -6   4   9        2.85        3.66      3.52 o
  -5   4   9      295.19      274.57      9.94 o
  -4   4   9        4.94        8.63      2.30 o
  -3   4   9      143.79      134.96      6.96 o
  -2   4   9      112.31      114.61      6.17 o
  -1   4   9      109.93      106.13      6.41 o
   0   4   9        7.98        2.64      3.11 o
   1   4   9       10.98       17.87      3.70 o
   2   4   9       20.03       16.54      4.68 o
   3   4   9        6.31        4.11      2.34 o
   4   4   9        1.21        1.20      2.22 o
   5   4   9       70.44       81.17      7.47 o
   6   4   9       15.28       28.20      5.02 o
 -11   5   9        0.06        4.35      3.84 o
 -10   5   9       26.90       22.20      4.78 o
  -9   5   9      362.93      379.74     13.03 o
  -8   5   9       38.63       39.56      5.07 o
  -7   5   9       89.88      101.41      6.73 o
  -6   5   9       10.36        1.82      1.93 o
  -5   5   9        0.01        0.31      1.70 o
  -4   5   9      105.99       85.83      6.19 o
  -3   5   9       85.01       78.92      6.14 o
  -2   5   9        4.62        1.17      2.05 o
  -1   5   9      248.03      252.02      9.15 o
   0   5   9      201.03      200.35      8.81 o
   1   5   9       38.62       37.28      4.78 o
   2   5   9       84.36       76.27      6.24 o
   3   5   9       32.09       38.13      4.98 o
   4   5   9       72.10       76.06      6.83 o
   5   5   9        0.17        3.23      3.97 o
   6   5   9        1.25        0.00      2.71 o
 -11   6   9        0.02        5.05      5.02 o
 -10   6   9        9.73        5.58      4.52 o
  -9   6   9       11.27        6.84      5.00 o
  -8   6   9        4.25        7.52      5.87 o
  -7   6   9       96.34       90.80      7.47 o
  -6   6   9        1.34        0.35      1.92 o
  -5   6   9        0.66        5.31      4.35 o
  -4   6   9       71.62       66.92      5.84 o
  -3   6   9      566.39      569.04     14.32 o
  -2   6   9      250.14      236.87      9.94 o
  -1   6   9        0.58        8.16      5.46 o
   0   6   9       25.86       18.96      4.21 o
   1   6   9        1.14        1.44      2.26 o
   2   6   9       46.61       49.71      5.69 o
   3   6   9       50.09       44.49      6.15 o
   4   6   9       63.29       53.52      7.42 o
   5   6   9        9.40       15.43      4.80 o
 -10   7   9        9.38        5.41      4.66 o
  -9   7   9        2.79        0.91      2.30 o
  -8   7   9       25.29       13.25      3.10 o
  -7   7   9       60.05       65.78      6.35 o
  -6   7   9       17.96       19.87      4.72 o
  -5   7   9        0.15        2.87      2.69 o
  -4   7   9      351.22      355.04     12.17 o
  -3   7   9       61.44       53.19      5.71 o
  -2   7   9      260.77      249.81     10.20 o
  -1   7   9       20.02       20.81      4.73 o
   0   7   9       35.51       25.93      5.75 o
   1   7   9       55.09       56.08      5.69 o
   2   7   9      193.76      166.92      9.83 o
   3   7   9       10.82       16.44      3.74 o
   4   7   9        5.37        2.35      3.56 o
   5   7   9        4.53        8.10      6.03 o
  -9   8   9        5.95        6.31      4.80 o
  -8   8   9       55.98       61.19      7.39 o
  -7   8   9       73.33       77.88      7.12 o
  -6   8   9        1.64        4.49      3.42 o
  -5   8   9       77.97       73.87      6.54 o
  -4   8   9       80.22       77.08      6.88 o
  -3   8   9        3.58        1.12      2.03 o
  -2   8   9        1.83        2.14      2.19 o
  -1   8   9      258.61      270.22     11.37 o
   0   8   9        2.24        1.58      2.52 o
   1   8   9        4.91        0.83      2.20 o
   2   8   9        0.04        1.75      2.81 o
   3   8   9       44.58       39.56      6.67 o
   4   8   9        2.07        2.01      3.20 o
  -8   9   9        6.33        5.15      3.97 o
  -7   9   9        6.71        0.46      2.60 o
  -6   9   9       76.37       81.38      7.69 o
  -5   9   9        0.25        0.43      1.83 o
  -4   9   9        3.34        3.31      3.52 o
  -3   9   9        6.37        7.08      4.17 o
  -2   9   9       83.41       99.32      7.35 o
  -1   9   9        0.70        3.79      3.90 o
   0   9   9      105.60       78.71      7.97 o
   1   9   9       13.79       21.87      2.80 o
   2   9   9       53.65       65.22      6.70 o
   3   9   9        0.04        6.48      5.92 o
  -7  10   9        0.27        0.49      1.74 o
  -6  10   9       27.95       27.35      6.39 o
  -5  10   9      192.77      184.00     10.94 o
  -4  10   9        0.00        5.47      3.88 o
  -3  10   9        1.06        1.58      2.23 o
  -2  10   9        0.58        4.54      4.12 o
  -1  10   9        0.00        2.31      3.15 o
   0  10   9        0.19        3.31      3.90 o
   1  10   9       40.84       43.42      7.29 o
  -5  11   9        8.78       13.67      4.77 o
  -4  11   9       15.82       18.96      4.92 o
  -3  11   9        0.00        4.94      4.46 o
  -2  11   9        0.91        3.48      3.83 o
  -1  11   9        1.47        4.99      4.38 o
 -12   0  10        0.06        4.44      4.61 o
 -10   0  10      176.05      193.81      9.95 o
  -8   0  10     1236.38     1226.94     21.87 o
  -6   0  10       85.62       93.45      6.24 o
  -4   0  10      139.43      164.83      7.40 o
  -2   0  10      883.39      864.42     15.63 o
   0   0  10      370.40      346.11     10.73 o
   2   0  10       40.14       27.60      5.33 o
   4   0  10      118.12      130.92      8.44 o
   6   0  10       17.06       28.69      5.68 o
 -12   1  10        0.04        0.49      2.10 o
 -11   1  10       84.37       91.89      7.95 o
 -10   1  10        0.52        1.22      2.24 o
  -9   1  10      213.23      205.59      9.92 o
  -8   1  10      116.69      112.88      7.10 o
  -7   1  10      128.30      133.06      7.18 o
  -6   1  10        1.24        9.74      3.09 o
  -5   1  10       54.85       44.96      4.48 o
  -4   1  10      231.63      224.62      8.64 o
  -3   1  10      146.86      149.81      7.34 o
  -2   1  10      701.84      687.90     14.54 o
  -1   1  10       90.26       84.97      5.95 o
   0   1  10      155.86      150.37      7.63 o
   1   1  10       20.95       18.96      4.01 o
   2   1  10      116.74      111.90      7.56 o
   3   1  10       30.41       34.65      5.56 o
   4   1  10       13.51       11.08      3.07 o
   5   1  10        1.08        0.89      2.10 o
   6   1  10       13.93       22.31      5.22 o
 -12   2  10       42.44       56.24      7.26 o
 -11   2  10       19.11       22.74      5.93 o
 -10   2  10       30.98       33.18      4.64 o
  -9   2  10       87.80      102.34      7.23 o
  -8   2  10       24.22       22.63      4.49 o
  -7   2  10       23.85       29.94      4.16 o
  -6   2  10      183.19      178.15      8.00 o
  -5   2  10       24.01       21.55      3.32 o
  -4   2  10       60.55       50.21      4.73 o
  -3   2  10       49.30       50.20      4.90 o
  -2   2  10      428.85      439.92     11.61 o
  -1   2  10       10.61       11.24      3.32 o
   0   2  10       46.02       47.15      4.90 o
   1   2  10       42.53       50.03      5.05 o
   2   2  10        0.63        2.28      2.54 o
   3   2  10       86.50       99.79      7.60 o
   4   2  10       27.09       19.98      5.66 o
   5   2  10        3.14        4.54      4.12 o
   6   2  10       31.38       37.14      7.58 o
 -11   3  10       30.68       34.92      5.85 o
 -10   3  10       47.20       49.38      6.15 o
  -9   3  10       71.91       83.47      6.74 o
  -8   3  10       19.03       12.67      3.69 o
  -7   3  10       79.24       86.03      5.98 o
  -6   3  10       30.96       39.42      5.06 o
  -5   3  10       52.75       54.37      5.10 o
  -4   3  10      100.50      104.94      6.61 o
  -3   3  10       43.24       39.57      4.64 o
  -2   3  10       25.01       28.45      3.56 o
  -1   3  10        0.32        3.88      3.13 o
   0   3  10        1.09        0.39      0.83 o
   1   3  10       76.37       60.48      5.56 o
   2   3  10       28.81       29.07      4.35 o
   3   3  10      117.52      128.30      7.83 o
   4   3  10       30.95       32.78      6.07 o
   5   3  10       41.35       48.10      6.55 o
 -11   4  10       40.55       40.29      6.87 o
 -10   4  10       13.35       18.07      4.70 o
  -9   4  10        2.55        6.48      5.22 o
  -8   4  10       14.45       23.52      4.25 o
  -7   4  10       83.72       78.71      6.34 o
  -6   4  10      141.13      144.20      8.03 o
  -5   4  10        1.69        2.53      2.67 o
  -4   4  10      279.52      263.92     10.11 o
  -3   4  10       19.70       26.63      4.52 o
  -2   4  10      122.71      108.76      6.49 o
  -1   4  10        2.21        1.58      2.31 o
   0   4  10        2.33        2.64      3.03 o
   1   4  10        3.22        1.75      2.59 o
   2   4  10      123.45      118.58      8.03 o
   3   4  10        7.97       14.98      4.46 o
   4   4  10       24.01       18.46      5.54 o
   5   4  10       20.62       26.99      5.75 o
 -11   5  10       17.44       26.87      5.02 o
 -10   5  10       15.42       25.34      4.06 o
  -9   5  10       65.52       65.04      6.88 o
  -8   5  10        3.64       12.67      3.28 o
  -7   5  10       85.43       90.14      7.22 o
  -6   5  10       10.59        7.02      3.05 o
  -5   5  10      117.70      120.09      7.32 o
  -4   5  10       20.32       24.08      3.84 o
  -3   5  10       37.68       33.44      4.93 o
  -2   5  10       67.36       56.60      5.55 o
  -1   5  10        4.22        0.33      2.10 o
   0   5  10       11.39       15.89      2.11 o
   1   5  10      101.17       99.80      6.91 o
   2   5  10      233.88      252.66     10.99 o
   3   5  10        5.07        2.95      3.68 o
   4   5  10       26.77       21.13      6.35 o
   5   5  10        1.27        4.99      4.79 o
 -10   6  10        1.95        4.02      2.54 o
  -9   6  10        1.95        4.89      4.33 o
  -8   6  10      114.74      135.44      8.58 o
  -7   6  10        6.51        8.76      2.52 o
  -6   6  10        0.06        0.37      1.70 o
  -5   6  10      143.97      143.64      8.29 o
  -4   6  10       66.80       67.67      6.44 o
  -3   6  10       14.87       16.63      4.23 o
  -2   6  10      350.50      362.02     11.85 o
  -1   6  10        3.76        1.79      2.49 o
   0   6  10      131.18      116.33      7.71 o
   1   6  10       76.12       77.08      6.47 o
   2   6  10       33.57       28.69      5.68 o
   3   6  10        5.88        6.25      4.55 o
   4   6  10        0.55        1.44      2.62 o
 -10   7  10        0.19        2.04      3.42 o
  -9   7  10       46.85       54.19      7.29 o
  -8   7  10        7.01        3.97      4.59 o
  -7   7  10        1.34        2.91      3.38 o
  -6   7  10       20.62       24.31      4.54 o
  -5   7  10        9.42        4.20      4.25 o
  -4   7  10        8.41        3.75      3.79 o
  -3   7  10       49.30       32.92      5.42 o
  -2   7  10       90.96      102.34      7.69 o
  -1   7  10       14.72       14.98      4.46 o
   0   7  10       21.88       20.81      2.84 o
   1   7  10        2.26        0.83      2.06 o
   2   7  10        8.72        8.43      5.55 o
   3   7  10       29.21       33.58      5.61 o
   4   7  10       33.93       43.12      6.96 o
  -9   8  10       33.95       42.66      6.92 o
  -8   8  10        2.00        1.88      2.84 o
  -7   8  10        2.03        3.57      3.83 o
  -6   8  10        9.94       12.10      3.85 o
  -5   8  10        2.17        3.31      3.61 o
  -4   8  10       37.59       41.92      5.97 o
  -3   8  10        1.05        2.83      3.37 o
  -2   8  10       18.57       17.49      2.70 o
  -1   8  10        8.41        6.66      4.40 o
   0   8  10        2.30        2.56      3.47 o
   1   8  10       41.71       47.14      6.17 o
   2   8  10        3.20        3.57      3.61 o
   3   8  10        5.57        4.54      5.20 o
  -8   9  10        2.67        0.00      2.50 o
  -7   9  10        0.67        3.40      4.08 o
  -6   9  10       13.66       20.91      6.01 o
  -5   9  10        0.20        2.24      2.97 o
  -4   9  10       11.83        4.99      4.27 o
  -3   9  10       23.86       25.46      5.58 o
  -2   9  10       43.23       43.73      6.70 o
  -1   9  10        1.51        0.00      2.65 o
   0   9  10       21.66       23.19      5.44 o
   1   9  10        1.51        5.31      5.25 o
   2   9  10       21.84       17.49      5.20 o
  -6  10  10       28.53       32.65      6.58 o
  -5  10  10        0.73        6.84      5.72 o
  -4  10  10        0.03        2.42      3.19 o
  -3  10  10       22.85       31.99      5.73 o
  -2  10  10       14.23       17.77      4.76 o
  -1  10  10       17.50       12.92      4.14 o
   0  10  10        9.92        2.53      3.59 o
 -11   0  11        1.90        5.85      3.06 o
  -9   0  11       36.40       21.55      5.24 o
  -7   0  11      172.99      177.50      8.60 o
  -5   0  11       58.34       49.88      5.37 o
  -3   0  11       93.41       91.69      6.18 o
  -1   0  11      221.52      231.18      9.11 o
   1   0  11      559.98      609.18     15.38 o
   3   0  11       32.62       33.04      4.90 o
   5   0  11       20.71       19.67      4.90 o
 -11   1  11        1.45        3.74      3.97 o
 -10   1  11       25.67       23.97      5.53 o
  -9   1  11       21.37       20.08      4.54 o
  -8   1  11        4.17        4.40      3.57 o
  -7   1  11      275.39      268.77     10.21 o
  -6   1  11        4.90        0.65      1.87 o
  -5   1  11        2.34        3.40      2.21 o
  -4   1  11      193.80      196.46      8.72 o
  -3   1  11     1404.74     1360.73     21.35 o
  -2   1  11        7.39       10.63      2.33 o
  -1   1  11      283.77      281.81     10.45 o
   0   1  11       10.74       15.98      2.76 o
   1   1  11      119.66      115.83      7.44 o
   2   1  11      114.54      116.32      8.45 o
   3   1  11      126.47      114.10      8.12 o
   4   1  11        3.12        0.00      2.65 o
   5   1  11        8.93        1.49      2.76 o
 -11   2  11        1.65        0.94      1.78 o
 -10   2  11       28.70       25.57      5.01 o
  -9   2  11       19.50       20.81      4.83 o
  -8   2  11        5.88        5.91      2.74 o
  -7   2  11        0.00        0.69      1.57 o
  -6   2  11       81.30       87.10      6.67 o
  -5   2  11       29.31       32.39      4.46 o
  -4   2  11        1.49        1.25      2.01 o
  -3   2  11      218.28      197.46      8.75 o
  -2   2  11        0.31        2.83      3.14 o
  -1   2  11       61.61       69.00      5.74 o
   0   2  11      117.98      130.14      7.89 o
   1   2  11        0.03        3.97      3.40 o
   2   2  11        1.71        1.17      2.07 o
   3   2  11      106.80      109.70      8.69 o
   4   2  11        3.77        5.05      5.12 o
   5   2  11        3.58        1.49      2.11 o
 -11   3  11        2.06        5.80      4.60 o
 -10   3  11        0.20        4.44      4.03 o
  -9   3  11       46.01       43.12      5.60 o
  -8   3  11        1.48        0.00      1.92 o
  -7   3  11        0.21        2.49      3.05 o
  -6   3  11       18.07       11.47      3.43 o
  -5   3  11        1.27        2.64      2.81 o
  -4   3  11        0.50        6.08      4.77 o
  -3   3  11       46.11       38.70      5.45 o
  -2   3  11        5.40       10.85      2.13 o
  -1   3  11        5.63        5.25      3.12 o
   0   3  11      460.31      438.83     13.05 o
   1   3  11      136.97      134.12      8.01 o
   2   3  11        3.44        0.40      2.15 o
   3   3  11        2.14        0.87      2.20 o
   4   3  11       17.59       20.18      4.14 o
 -11   4  11      103.55      122.34      8.92 o
 -10   4  11        0.20        3.23      4.02 o
  -9   4  11       14.11       14.71      3.00 o
  -8   4  11        0.00        1.20      2.02 o
  -7   4  11        0.20        8.23      5.81 o
  -6   4  11        0.00        0.71      1.83 o
  -5   4  11       30.84       25.00      4.26 o
  -4   4  11      180.33      195.45      9.02 o
  -3   4  11      245.84      256.02      9.96 o
  -2   4  11       75.04       71.32      6.42 o
  -1   4  11        1.25        3.15      3.39 o
   0   4  11        0.60        2.91      3.26 o
   1   4  11        1.91        4.25      4.09 o
   2   4  11       15.69       20.29      5.08 o
   3   4  11      149.88      145.57      9.18 o
   4   4  11        0.00        2.91      3.69 o
 -10   5  11       14.87       20.29      4.15 o
  -9   5  11       41.74       34.65      6.10 o
  -8   5  11        3.67        4.54      3.19 o
  -7   5  11      439.17      446.94     14.14 o
  -6   5  11      119.46      131.45      7.93 o
  -5   5  11        0.08        2.87      2.18 o
  -4   5  11        1.66        4.69      2.89 o
  -3   5  11      212.12      198.39      9.74 o
  -2   5  11      527.96      519.76     14.73 o
  -1   5  11       10.47        4.06      4.27 o
   0   5  11       34.73       31.09      5.14 o
   1   5  11        6.49        4.54      2.60 o
   2   5  11        3.34        1.72      2.60 o
   3   5  11       21.62       21.23      4.67 o
   4   5  11       29.19       24.54      6.05 o
 -10   6  11        3.72        2.99      3.82 o
  -9   6  11        7.09       20.08      3.61 o
  -8   6  11       94.59      106.81      8.10 o
  -7   6  11       44.73       27.84      5.96 o
  -6   6  11        0.51        2.79      3.35 o
  -5   6  11        9.01        9.25      2.10 o
  -4   6  11       47.59       57.11      6.27 o
  -3   6  11       77.00       99.55      7.13 o
  -2   6  11        8.38        5.36      3.15 o
  -1   6  11      102.99      100.72      7.86 o
   0   6  11        5.66        5.85      3.12 o
   1   6  11       99.40      103.74      7.98 o
   2   6  11        4.49        0.46      2.39 o
   3   6  11       35.80       37.42      6.91 o
  -9   7  11        6.63       12.18      3.70 o
  -8   7  11        1.57        3.70      4.08 o
  -7   7  11        5.77        4.84      4.31 o
  -6   7  11        9.98        3.83      4.20 o
  -5   7  11       14.72       11.70      4.18 o
  -4   7  11      146.37      130.94      8.44 o
  -3   7  11       33.74       37.56      5.51 o
  -2   7  11        0.64        1.69      2.04 o
  -1   7  11        0.71        2.95      3.48 o
   0   7  11       19.59       20.39      4.99 o
   1   7  11        0.12        4.11      4.30 o
   2   7  11       31.86       32.38      4.72 o
  -8   8  11        1.85        4.44      4.76 o
  -7   8  11        0.87        2.35      3.25 o
  -6   8  11        5.43        2.71      3.53 o
  -5   8  11       79.54       86.02      7.48 o
  -4   8  11        2.56        5.69      4.45 o
  -3   8  11       21.17       20.50      5.22 o
  -2   8  11        7.52       14.98      3.83 o
  -1   8  11       22.82       27.47      5.92 o
   0   8  11       27.21       19.57      5.61 o
   1   8  11       31.73       36.44      6.54 o
  -7   9  11       13.64       18.26      5.12 o
  -6   9  11        6.84        4.89      4.59 o
  -5   9  11        5.45        6.25      2.65 o
  -4   9  11       77.69       94.78      7.85 o
  -3   9  11        4.44        1.41      2.71 o
  -2   9  11       11.01       17.58      5.70 o
  -1   9  11        0.02        3.40      3.91 o
   0   9  11       15.38       22.41      6.33 o
  -3  10  11       31.57       40.73      6.32 o
 -10   0  12       19.45       19.26      5.06 o
  -8   0  12        6.15        4.30      4.11 o
  -6   0  12      697.83      675.83     16.21 o
  -4   0  12       54.75       49.07      5.49 o
  -2   0  12      136.43      126.50      7.52 o
   0   0  12       67.92       54.37      6.29 o
   2   0  12      105.71      100.26      7.85 o
   4   0  12      152.28      178.06     10.76 o
 -11   1  12        4.27        0.98      2.39 o
 -10   1  12       14.92       19.87      4.83 o
  -9   1  12       88.17       88.39      7.37 o
  -8   1  12       19.74       24.65      4.92 o
  -7   1  12      305.12      268.41     10.96 o
  -6   1  12      235.40      218.39     10.22 o
  -5   1  12       25.58       22.31      3.92 o
  -4   1  12       11.01       13.84      3.69 o
  -3   1  12       13.91        7.84      3.55 o
  -2   1  12      150.04      141.72      8.23 o
  -1   1  12       76.49       79.52      6.99 o
   0   1  12       89.67       77.08      6.68 o
   1   1  12       19.05       20.29      5.08 o
   2   1  12        0.01        2.56      3.50 o
   3   1  12       11.65       16.91      5.02 o
   4   1  12        1.21        7.45      5.22 o
 -11   2  12        4.60        4.44      4.61 o
 -10   2  12       86.58      100.94      8.33 o
  -9   2  12       29.05       34.38      5.40 o
  -8   2  12      176.53      169.90      9.31 o
  -7   2  12        8.25        5.85      2.12 o
  -6   2  12       28.31       34.92      4.36 o
  -5   2  12        4.42        4.54      3.63 o
  -4   2  12      145.93      146.70      8.10 o
  -3   2  12       16.55       17.58      4.25 o
  -2   2  12      100.97      104.22      7.29 o
  -1   2  12       34.59       33.71      5.22 o
   0   2  12       18.00       17.49      4.43 o
   1   2  12        4.47       18.96      4.31 o
   2   2  12      100.12      106.58      8.56 o
   3   2  12        0.53        5.10      4.89 o
   4   2  12        1.39        1.00      2.60 o
 -11   3  12       13.03       11.70      4.73 o
 -10   3  12       20.81       30.83      5.88 o
  -9   3  12        2.37        0.87      2.01 o
  -8   3  12       28.76       30.96      5.26 o
  -7   3  12       69.99       63.38      6.24 o
  -6   3  12       10.46       11.08      2.76 o
  -5   3  12       38.38       41.32      4.74 o
  -4   3  12        0.18        0.71      1.78 o
  -3   3  12      281.55      299.46     11.17 o
  -2   3  12       50.90       61.55      5.60 o
  -1   3  12        5.59        2.99      3.42 o
   0   3  12       58.89       60.65      6.82 o
   1   3  12        4.97        6.60      4.62 o
   2   3  12        8.99        5.31      3.50 o
   3   3  12       13.15       24.65      5.49 o
 -10   4  12       15.34       21.12      4.87 o
  -9   4  12        4.64        2.01      2.71 o
  -8   4  12       67.54       72.68      7.07 o
  -7   4  12       67.15       78.29      7.14 o
  -6   4  12        7.24       12.59      2.62 o
  -5   4  12        5.09       11.24      3.55 o
  -4   4  12       70.36       56.60      6.07 o
  -3   4  12       42.24       50.36      5.89 o
  -2   4  12       83.85       79.12      6.56 o
  -1   4  12        3.90        0.00      1.83 o
   0   4  12        5.42        5.25      4.65 o
   1   4  12        0.20        2.99      3.78 o
   2   4  12        0.58        8.90      4.12 o
   3   4  12       22.00       21.02      5.92 o
 -10   5  12        3.67        4.35      2.64 o
  -9   5  12       86.67      103.26      8.66 o
  -8   5  12        2.15        3.11      3.65 o
  -7   5  12        8.95        8.83      2.74 o
  -6   5  12        3.90        3.61      4.12 o
  -5   5  12      220.01      237.84     10.67 o
  -4   5  12        1.08        0.39      1.96 o
  -3   5  12      114.91      102.35      7.69 o
  -2   5  12      204.82      204.91     10.56 o
  -1   5  12        4.80        0.40      2.10 o
   0   5  12       37.97       39.42      5.64 o
   1   5  12        0.11        4.89      4.84 o
   2   5  12        0.50        1.91      3.09 o
   3   5  12       27.53       22.63      3.84 o
  -9   6  12        1.54        0.98      2.30 o
  -8   6  12       27.28       25.46      5.81 o
  -7   6  12        0.71        3.11      3.37 o
  -6   6  12      236.58      230.09     10.84 o
  -5   6  12       17.31       18.76      5.19 o
  -4   6  12       39.29       29.57      5.89 o
  -3   6  12        0.00        0.00      2.10 o
  -2   6  12        1.62        2.07      2.89 o
  -1   6  12        4.82        5.58      4.46 o
   0   6  12       14.69       19.77      4.51 o
   1   6  12        0.31        7.96      6.31 o
   2   6  12        0.05        0.49      2.34 o
  -8   7  12        2.62        3.44      3.93 o
  -7   7  12      110.83      115.32      8.91 o
  -6   7  12       12.82       17.20      4.59 o
  -5   7  12        4.33        1.79      2.80 o
  -4   7  12       61.75       85.37      7.03 o
  -3   7  12        6.58        1.33      2.44 o
  -2   7  12        3.71        4.44      4.47 o
  -1   7  12        0.27        3.19      3.66 o
   0   7  12        5.99        6.60      4.68 o
   1   7  12       18.53       19.26      5.66 o
  -7   8  12        7.21        3.97      4.55 o
  -6   8  12        7.19        8.56      2.63 o
  -5   8  12       37.29       43.57      7.15 o
  -4   8  12        1.10        0.94      2.10 o
  -3   8  12        2.18        4.20      4.49 o
  -2   8  12       14.05       18.56      5.56 o
  -1   8  12       30.22       29.69      6.15 o
   0   8  12       14.62       21.12      4.66 o
  -5   9  12        1.07        0.51      2.55 o
  -4   9  12       37.40       45.26      7.75 o
  -3   9  12       10.29        3.03      3.97 o
  -9   0  13       16.90       19.98      5.15 o
  -7   0  13       53.26       46.67      6.30 o
  -5   0  13       42.82       39.13      5.48 o
  -3   0  13       24.35       21.02      4.96 o
  -1   0  13       10.98       13.50      4.23 o
   1   0  13       34.36       40.44      6.74 o
   3   0  13       15.03       18.07      5.78 o
 -10   1  13        1.33        4.30      4.44 o
  -9   1  13        8.30        8.03      3.79 o
  -8   1  13        0.00        2.95      3.40 o
  -7   1  13       25.26       34.52      5.14 o
  -6   1  13        6.60        2.71      2.81 o
  -5   1  13       17.81       16.63      4.32 o
  -4   1  13       96.17       98.87      6.87 o
  -3   1  13      114.01      116.57      7.46 o
  -2   1  13        6.54        9.32      1.90 o
  -1   1  13      176.95      156.93      9.24 o
   0   1  13        2.49        2.07      3.08 o
   1   1  13       13.03       14.54      4.48 o
   2   1  13       62.76       66.34      8.07 o
   3   1  13       81.14       82.21      7.94 o
 -10   2  13        9.72        7.96      4.29 o
  -9   2  13        2.00        1.35      2.25 o
  -8   2  13       42.27       36.30      5.55 o
  -7   2  13        5.36        1.22      2.22 o
  -6   2  13       28.93       33.84      5.09 o
  -5   2  13       29.90       26.52      4.75 o
  -4   2  13      108.96      105.64      7.11 o
  -3   2  13       53.84       48.74      5.95 o
  -2   2  13       21.04       25.46      4.07 o
  -1   2  13       50.79       50.20      5.88 o
   0   2  13       24.29       21.13      4.98 o
   1   2  13       18.66       18.76      5.69 o
   2   2  13       27.80       16.63      5.36 o
 -10   3  13       43.12       50.19      6.86 o
  -9   3  13        5.06        3.23      3.93 o
  -8   3  13        6.48        3.93      4.20 o
  -7   3  13        0.14        1.25      2.21 o
  -6   3  13       35.40       28.20      4.89 o
  -5   3  13       31.81       31.22      5.28 o
  -4   3  13       14.11       15.25      4.05 o
  -3   3  13        6.26        5.10      4.42 o
  -2   3  13        1.59        0.00      2.15 o
  -1   3  13        0.65        2.07      2.99 o
   0   3  13       59.97       75.06      7.39 o
   1   3  13       23.52       22.42      5.78 o
   2   3  13        0.09        5.36      4.27 o
 -10   4  13        1.46        4.20      2.69 o
  -9   4  13       42.12       41.47      7.27 o
  -8   4  13       12.85       16.72      4.71 o
  -7   4  13       25.75       31.99      5.08 o
  -6   4  13        2.96        2.75      2.90 o
  -5   4  13       40.31       53.68      6.08 o
  -4   4  13        2.77        3.23      3.64 o
  -3   4  13        0.06        0.40      1.70 o
  -2   4  13        2.19        0.42      2.06 o
  -1   4  13        2.66        1.72      2.78 o
   0   4  13       10.26       13.42      4.47 o
   1   4  13       20.70       20.18      4.66 o
   2   4  13        2.37        0.00      2.55 o
  -9   5  13        2.03        5.47      3.99 o
  -8   5  13       29.37       38.55      6.01 o
  -7   5  13        0.93        0.89      2.05 o
  -6   5  13        7.84       11.16      3.77 o
  -5   5  13        2.02        2.01      2.48 o
  -4   5  13        0.66        0.43      2.01 o
  -3   5  13       27.08       17.97      5.66 o
  -2   5  13        9.75        5.20      5.10 o
  -1   5  13      148.74      137.61      8.92 o
   0   5  13       16.15        6.54      5.77 o
   1   5  13       18.32       24.99      5.41 o
  -8   6  13       52.34       51.68      6.79 o
  -7   6  13        9.92       15.16      4.84 o
  -6   6  13       16.81       21.66      4.29 o
  -5   6  13       20.06       24.31      4.77 o
  -4   6  13      104.88      100.72      8.09 o
  -3   6  13        0.93        0.89      2.34 o
  -2   6  13       23.10       23.30      5.12 o
  -1   6  13        2.68        7.96      6.31 o
   0   6  13        8.19        4.40      5.07 o
  -7   7  13        1.04        3.97      4.36 o
  -6   7  13        0.23        4.84      4.92 o
  -5   7  13        9.79       17.20      4.97 o
  -4   7  13        4.53        2.83      3.80 o
  -3   7  13       28.14       25.69      6.31 o
  -2   7  13       39.73       50.69      6.56 o
  -1   7  13        4.40        6.48      4.57 o
  -5   8  13       26.44       29.44      6.25 o
  -4   8  13       41.06       41.77      7.00 o
  -3   8  13       20.31       32.38      6.42 o
 -10   0  14        5.44        1.00      2.50 o
  -8   0  14        0.00        4.49      4.35 o
  -6   0  14       41.73       45.11      5.88 o
  -4   0  14       18.39       17.29      4.02 o
  -2   0  14      152.36      161.27      9.07 o
   0   0  14        0.51        5.05      4.35 o
 -10   1  14        5.01        9.11      4.24 o
  -9   1  14       50.23       46.20      6.58 o
  -8   1  14       19.82       16.35      4.94 o
  -7   1  14       12.44        6.96      4.62 o
  -6   1  14       19.34       20.70      4.61 o
  -5   1  14       27.00       29.56      4.89 o
  -4   1  14        5.02        4.64      2.58 o
  -3   1  14       63.26       62.83      6.57 o
  -2   1  14        4.72        1.27      2.42 o
  -1   1  14        0.18        0.00      2.15 o
   0   1  14        6.47        0.46      2.50 o
   1   1  14       10.90        3.40      4.42 o
  -9   2  14        4.87        0.96      2.45 o
  -8   2  14        0.56        2.14      2.39 o
  -7   2  14       10.24       14.28      3.92 o
  -6   2  14       33.75       37.28      5.77 o
  -5   2  14        0.45        3.40      3.61 o
  -4   2  14       18.36       18.96      4.71 o
  -3   2  14       33.61       35.20      6.15 o
  -2   2  14        2.31        2.17      2.99 o
  -1   2  14       28.84       28.69      5.80 o
   0   2  14       40.60       44.49      5.99 o
   1   2  14       17.59       35.06      6.41 o
  -9   3  14       10.42        5.91      5.38 o
  -8   3  14       10.79        2.83      3.68 o
  -7   3  14       67.89       72.68      7.07 o
  -6   3  14       66.16       78.29      7.54 o
  -5   3  14       19.37       15.52      4.99 o
  -4   3  14        0.81        4.30      4.30 o
  -3   3  14        1.40        0.87      2.71 o
  -2   3  14        0.14        1.79      2.77 o
  -1   3  14       53.04       42.67      6.17 o
   0   3  14        1.81        4.30      4.78 o
   1   3  14       10.33       14.10      4.07 o
  -9   4  14        0.64        3.03      3.81 o
  -8   4  14       52.16       61.01      7.74 o
  -7   4  14       23.43       31.73      5.71 o
  -6   4  14        0.19        2.28      3.13 o
  -5   4  14       65.57       84.10      7.18 o
  -4   4  14        0.23        1.33      2.39 o
  -3   4  14        6.21        4.49      4.69 o
  -2   4  14       76.46       76.47      7.46 o
  -1   4  14        2.57        1.41      2.71 o
   0   4  14        0.33        2.95      3.76 o
  -8   5  14       12.05       18.56      4.76 o
  -7   5  14        8.72       14.10      2.51 o
  -6   5  14       11.04        8.49      4.10 o
  -5   5  14       30.30       38.55      6.15 o
  -4   5  14       14.56       16.72      4.24 o
  -3   5  14        1.77        1.82      2.42 o
  -2   5  14       33.26       45.26      6.36 o
  -1   5  14       14.03       18.17      5.11 o
  -7   6  14        6.73       20.81      5.57 o
  -6   6  14        2.41        6.42      4.73 o
  -5   6  14        0.03        5.85      5.18 o
  -4   6  14        9.16        2.17      2.82 o
  -3   6  14       43.05       54.87      6.66 o
  -2   6  14       33.83       27.47      6.40 o
  -9   0  15        0.32        4.59      4.39 o
  -7   0  15        0.30        3.31      3.77 o
  -5   0  15       37.34       44.49      6.61 o
  -3   0  15       50.92       53.01      6.71 o
  -1   0  15       28.41       37.56      6.35 o
  -8   1  15        2.78        4.40      4.40 o
  -7   1  15        0.04        0.48      2.05 o
  -6   1  15        7.57        6.96      5.10 o
  -5   1  15       36.80       43.88      6.56 o
  -4   1  15       32.80       40.73      5.73 o
  -3   1  15       22.60       20.39      5.93 o
  -2   1  15       45.04       35.06      6.41 o
  -1   1  15       44.50       42.52      6.76 o
  -8   2  15        0.85        2.99      3.66 o
  -7   2  15        2.80        3.35      3.71 o
  -6   2  15        0.84        2.83      3.64 o
  -5   2  15        0.00        1.38      2.30 o
  -4   2  15       40.76       32.39      6.42 o
  -3   2  15       15.00       13.67      5.03 o
  -2   2  15      245.87      245.72     12.65 o
  -1   2  15        3.43        0.98      2.60 o
  -8   3  15        0.19        1.52      2.87 o
  -7   3  15       11.10        8.29      4.11 o
  -6   3  15      169.32      184.91     10.66 o
  -5   3  15        0.01        0.00      2.15 o
  -4   3  15        8.69        7.45      4.91 o
  -3   3  15       10.69        0.48      2.93 o
  -2   3  15        0.08        2.95      3.72 o
  -1   3  15        3.02        5.05      5.12 o
  -7   4  15        4.06        4.54      4.76 o
  -6   4  15        9.37        4.44      4.90 o
  -5   4  15       65.66       55.56      6.70 o
  -4   4  15        4.28        4.40      4.20 o
  -3   4  15        5.03       10.33      4.37 o
  -2   4  15       20.16       29.19      5.73 o
  -5   5  15        0.61        2.53      3.44 o
  -4   5  15        1.38        3.03      3.89 o
  -6   0  16        3.84        1.52      2.75 o
  -4   0  16       12.84       16.53      4.78 o
  -6   1  16       13.49        1.52      2.98 o
  -5   1  16        8.53        4.02      4.53 o
  -4   1  16        0.92        7.52      4.86 o
  -5   2  16       15.74        5.05      5.90 o
  -4   2  16        0.02        6.60      4.67 o
 
